# Supplementary material for: Taxonomic synopsis of invasive and native Spartina (Poaceae, Chloridoideae) in the Pacific Northwest (British Columbia, Washington and Oregon), including the first report of Spartina ×townsendii for British Columbia, Canada
Source: PhytoKeys. 2012 Mar 21;(10):25–82. doi: 10.3897/phytokeys.10.2734 (PMC3310194; doi:10.3897/phytokeys.10.2734)
Supplement: XML Treatment for Spartina [file phytokeys.10.2734-treatment1.xml]

<!DOCTYPE tp:taxon-treatment
  PUBLIC "-//TaxonX//DTD Taxonomic Treatment Publishing DTD v0 20100105//EN" "tax-treatment-NSO.dtd">
<tp:taxon-treatment xmlns:tp="http://www.plazi.org/taxpub"><tp:treatment-meta><mixed-citation publication-type="journal"><person-group><name><surname>Saarela</surname><given-names>Jeffery M.</given-names></name></person-group><article-title>Taxonomic synopsis of invasive and native 
                    <italic>Spartina</italic> (Poaceae, Chloridoideae) in the Pacific Northwest (British Columbia, Washington and Oregon),  including the first report of 
                    <italic>Spartina ×townsendii</italic> for British Columbia, Canada
                </article-title><source>PhytoKeys</source><day>21</day><month>3</month><year>2012</year><volume>2012</volume><issue>10</issue><fpage>25</fpage><lpage>82</lpage><pub-id pub-id-type="doi">10.3897/phytokeys.10.2734</pub-id></mixed-citation></tp:treatment-meta><tp:nomenclature><tp:taxon-name>
                        <tp:taxon-name-part taxon-name-part-type="genus">Spartina</tp:taxon-name-part>
                    <object-id xmlns:xlink="http://www.w3.org/1999/xlink" xlink:type="simple">http://species-id.net/wiki/Spartina</object-id>
                    </tp:taxon-name><tp:taxon-authority>Schreb., Gen. Pl. ed. 8[a]. 43. 1789. Type: Spartina cynosuroides (L.) Roth</tp:taxon-authority><tp:nomenclature-citation-list><tp:nomenclature-citation><tp:taxon-name>Ponceletia</tp:taxon-name><comment> Thouars., Esquisse Fl. Tristan D’Acugna 36. 1808. Type: <italic><tp:taxon-name>Ponceletia arundinacea</tp:taxon-name></italic> Thouars.</comment></tp:nomenclature-citation><tp:nomenclature-citation><tp:taxon-name>Solenachne</tp:taxon-name><comment> Steud. Syn. Pl. Glumac. 1: 12. 1855. Type: <italic><tp:taxon-name>Solenachne phalaroides</tp:taxon-name></italic> Steud.</comment></tp:nomenclature-citation></tp:nomenclature-citation-list></tp:nomenclature><tp:treatment-sec sec-type="REMARKS"><p>Plants perennial, culms cespitose from knotty bases or solitary from conspicuous creeping rhizomes. Leaves cauline; sheaths open; ligules a line of hairs; blades flat to involute. Inflorescences with multiple branches (i.e., spikes) inserted along a main axis, branches usually alternate, appressed to spreading. Spikelets laterally compressed, one-flowered, arranged in two rows along two sides of a more or less triquetrous axis, disarticulating below the glumes. Glumes unequal, strongly keeled; lower glumes 1-veined, shorter than upper glumes and floret; upper glumes 1–6-veined, usually longer than the floret. Lemmas 1–3-veined, keeled, shorter than the paleas. Paleas 2-veined, thin and papery, longer than the lemma. Anthers 3. Styles 2. Caryopses linear. Base chromosome number, <italic>x</italic> = 10. Named from the Greek <italic>spartine</italic>, a cord made from <italic><tp:taxon-name>Spartium junceum</tp:taxon-name></italic> L.(Spanish Broom; Fabaceae), and probably applied to <italic><tp:taxon-name>Spartina</tp:taxon-name></italic> in reference to its tough leaves (<xref ref-type="bibr" rid="B74">Hitchcock 1951</xref>).</p></tp:treatment-sec><tp:treatment-sec sec-type="Key to native and introduced species of Spartina in British Columbia, Washington and Orego"><title>Key to native and introduced species of Spartina in British Columbia, Washington and Oregon</title><table-wrap content-type="key" position="anchor" orientation="portrait"><table><tbody><tr><td rowspan="1" colspan="1">1</td><td rowspan="1" colspan="1">Leaf blades distinctly scabrous on their margins; spikelets tightly appressed and strongly overlapping</td><td rowspan="1" colspan="1">2</td></tr><tr><td rowspan="1" colspan="1">–</td><td rowspan="1" colspan="1">Leaf blades glabrous on their margins (occasionally with a few scattered teeth, but teeth never abundant); spikelets weakly appressed and weakly overlapping</td><td rowspan="1" colspan="1">5</td></tr><tr><td rowspan="1" colspan="1">2</td><td rowspan="1" colspan="1">Culms growing in tufts (i.e., cespitose) from hard knotty bases, rhizomes absent, rarely short; branches appressed, usually not readily discernible within an inflorescence, not distinctly one-sided</td><td rowspan="1" colspan="1"><italic><tp:taxon-name>Spartina densiflora</tp:taxon-name></italic></td></tr><tr><td rowspan="1" colspan="1">–</td><td rowspan="1" colspan="1">Culms growing from rhizomes; branches appressed, ascending, or spreading, readily discernible within an inflorescence, distinctly one-sided</td><td rowspan="1" colspan="1">3</td></tr><tr><td rowspan="1" colspan="1">3</td><td rowspan="1" colspan="1">Upper glumes distinctly awned, awns 3–8 mm long; blades 5–15 mm wide; ligules 1–3 mm long; branches pedunculate, rarely sessile</td><td rowspan="1" colspan="1"><italic><tp:taxon-name>Spartina pectinata</tp:taxon-name></italic></td></tr><tr><td rowspan="1" colspan="1">–</td><td rowspan="1" colspan="1">Upper glumes unawned or short-awned, when present awns to 2 mm long; blades 0.5–8 mm wide; ligules 0.5–1 mm long; branches sessile, rarely pedunculate</td><td rowspan="1" colspan="1">4</td></tr><tr><!--PageBreak--><td rowspan="1" colspan="1">4</td><td rowspan="1" colspan="1">Glume keels ciliate, hairs stiff, 0.5–0.8(–1) mm long; glumes with two inconspicuous lateral veins on one side of the keel; branches appressed to the main axis; most branches 3–6 mm wide; inflorescences 8–25 cm long; spikelets ovate to lanceolate; florets more or less equaling the upper glumes in length</td><td rowspan="1" colspan="1"><italic><tp:taxon-name>Spartina gracilis</tp:taxon-name></italic></td></tr><tr><td rowspan="1" colspan="1">–</td><td rowspan="1" colspan="1">Glume keels scabrous, teeth 0.1–0.2 mm long; glumes with two conspicuous lateral veins on one side of the keel; branches appressed, ascending, or spreading from main axis; most branches 2–2.5 mm wide; inflorescences 3–15 cm long; spikelets linear lanceolate to ovate lanceolate; florets shorter than the upper glumes</td><td rowspan="1" colspan="1"><italic><tp:taxon-name>Spartina patens</tp:taxon-name></italic></td></tr><tr><td rowspan="1" colspan="1">5</td><td rowspan="1" colspan="1">Spikelets 8–14(–16.5) mm long; branch rachises 0.4–1 mm wide between spikelets; glumes glabrous or weakly pubescent; leaf blades more or less erect, forming an angle 15–18° with the culm</td><td rowspan="1" colspan="1"><italic><tp:taxon-name>Spartina alterniflora</tp:taxon-name></italic></td></tr><tr><td rowspan="1" colspan="1">–</td><td rowspan="1" colspan="1">Spikelets 14–25 mm long; branch rachises 1–2.2 mm wide between spikelets; glumes moderately to densely pubescent; leaf blades ascending to spreading, forming an angle 30–60° with the culm</td><td rowspan="1" colspan="1">6</td></tr><tr><td rowspan="1" colspan="1">6</td><td rowspan="1" colspan="1">Spikelets (15–)16.5–25 mm long; anthers 7–10 mm long, usually fully exserted at maturity; pollen fertile; ligules 1–3 mm long; upper glumes 3–6-veined, 13–22 mm long; glumes (weakly) moderately to densely pubescent with hairs 0.1–0.3 mm long, hairs to 0.6 mm long and usually denser proximally; calluses (1.5–)2–4.5 mm long; branches (3–)4–5(–6) mm wide</td><td rowspan="1" colspan="1"><italic><tp:taxon-name>Spartina anglica</tp:taxon-name></italic></td></tr><tr><td rowspan="1" colspan="1">–</td><td rowspan="1" colspan="1">Spikelets 14–17.5 mm long; anthers 5–7(–8.5) mm long, not or incompletely exserted at maturity, indehiscent; pollen sterile; ligules 1–1.5 mm long; upper glumes 3-veined, 12.5–16.5 mm long; glumes weakly to moderately pubescent with hairs 0.1–0.2 mm long, occasionally to 0.6 mm long proximally; calluses 0.6–1.5(–2) mm long; branches (2.5–)3–4 mm wide</td><td rowspan="1" colspan="1"><italic><tp:taxon-name>Spartina ×townsendii</tp:taxon-name></italic></td></tr></tbody></table></table-wrap></tp:treatment-sec><ref-list><ref id="B74"><mixed-citation xmlns:xlink="http://www.w3.org/1999/xlink" xlink:type="simple"><person-group><name name-style="western"><surname>Hitchcock</surname><given-names>AS</given-names></name></person-group> (<year>1951</year>)<source> Manual of grasses of the United States (ed. 2, revised by A. Chase). Miscellaneous publication no. 200, United States Department of Agriculture. Washington, D.C. </source>doi: <ext-link ext-link-type="uri" xlink:href="http://dx.doi.org/10.5962/bhl.title.5731" xlink:type="simple">10.5962/bhl.title.5731</ext-link></mixed-citation></ref></ref-list></tp:taxon-treatment>
