# Supplementary material for: Taxonomic synopsis of invasive and native Spartina (Poaceae, Chloridoideae) in the Pacific Northwest (British Columbia, Washington and Oregon), including the first report of Spartina ×townsendii for British Columbia, Canada
Source: PhytoKeys. 2012 Mar 21;(10):25–82. doi: 10.3897/phytokeys.10.2734 (PMC3310194; doi:10.3897/phytokeys.10.2734)
Supplement: XML Treatment for Spartina alterniflora [file phytokeys.10.2734-treatment2.xml]

<!DOCTYPE tp:taxon-treatment
  PUBLIC "-//TaxonX//DTD Taxonomic Treatment Publishing DTD v0 20100105//EN" "tax-treatment-NSO.dtd">
<tp:taxon-treatment xmlns:tp="http://www.plazi.org/taxpub"><tp:treatment-meta><mixed-citation publication-type="journal"><person-group><name><surname>Saarela</surname><given-names>Jeffery M.</given-names></name></person-group><article-title>Taxonomic synopsis of invasive and native 
                    <italic>Spartina</italic> (Poaceae, Chloridoideae) in the Pacific Northwest (British Columbia, Washington and Oregon),  including the first report of 
                    <italic>Spartina ×townsendii</italic> for British Columbia, Canada
                </article-title><source>PhytoKeys</source><day>21</day><month>3</month><year>2012</year><volume>2012</volume><issue>10</issue><fpage>25</fpage><lpage>82</lpage><pub-id pub-id-type="doi">10.3897/phytokeys.10.2734</pub-id></mixed-citation></tp:treatment-meta><tp:nomenclature><tp:taxon-name>
                        <tp:taxon-name-part taxon-name-part-type="genus">Spartina</tp:taxon-name-part>
                        <tp:taxon-name-part taxon-name-part-type="species">alterniflora</tp:taxon-name-part>
                    <object-id xmlns:xlink="http://www.w3.org/1999/xlink" xlink:type="simple">http://species-id.net/wiki/Spartina_alterniflora</object-id>
                    </tp:taxon-name><tp:taxon-authority>Loisel., Fl. Gall. ii. 719. 1807.</tp:taxon-authority><tp:nomenclature-citation-list><tp:nomenclature-citation><tp:taxon-name>Spartina glabra</tp:taxon-name><comment> var. <italic>alterniflora</italic> (Loisel.) Merr., U.S.D.A. Bur. Pl. Industr. Bull. 9: 9. 1902. <italic><tp:taxon-name>Spartina maritima</tp:taxon-name></italic> var. <italic>alterniflora</italic> (Loisel.) St.-Yves. Candollea 5: 25, 53, pl. 2, f. 1-4, 1932. <italic><tp:taxon-name>Spartina stricta</tp:taxon-name></italic> var. <italic>alterniflora</italic> (Loisel.) A. Gray, Manual (ed. 2) 552. 1856. <italic><tp:taxon-name>Trachynotia alterniflora</tp:taxon-name></italic> (Loisel.) DC., Fl. Franc. (ed. 3) 5: 279. 1815. <bold>Type</bold>. France. Sur les bord de l’Odo[…?], à Bayonne, dans une prairie au bout des allées marines, 20 Jun 1803, n.c. (holotype: AV!, <xref ref-type="fig" rid="F13">Appendix Fig. 1</xref>). Note: The location of the holotype in the herbarium (AV) at Museum Requien in Avignon, France, has not been reported previously in the literature.</comment></tp:nomenclature-citation><tp:nomenclature-citation><tp:taxon-name>Dactylis fasciculata</tp:taxon-name><comment> Lam., Tabl. Encycl. 1: 180. 1791. <bold>Type</bold>. UNITED STATES OFAmerica. D.Richard s.n. (holotype: P [P00564318!] (hb. Lamarck); isotype: US [USA865637!] (fragm. ex P)).</comment></tp:nomenclature-citation><!--PageBreak--><tp:nomenclature-citation><tp:taxon-name>Spartina glabra</tp:taxon-name><comment> Muhl. ex Elliott, Sketch Bot. S. Carolina 1(1): 95, pl. 4, f. 2. 1816. <italic><tp:taxon-name>Limnetis glabra </tp:taxon-name></italic>(Muhl. ex Elliott) Eaton &amp; Wright, Man. Bot. (ed. 8) 301. 1840. <italic><tp:taxon-name>Spartina alterniflora </tp:taxon-name></italic>var. <italic>glabra</italic> (Muhl. ex Elliott) Fernald, Rhodora 18: 178. 1916. <italic><tp:taxon-name>Spartina maritima</tp:taxon-name></italic> subsp. <italic>glabra</italic> (Muhl. ex Elliott) St.-Yves, Candollea 5: 48. 1932. <italic><tp:taxon-name>Spartina maritima</tp:taxon-name></italic> var. <italic>glabra</italic> (Muhl. ex Elliott) St.-Yves, Candollea 5: 24, 49, t. 1, f. b-2. 1932. <italic><tp:taxon-name>Spartina stricta</tp:taxon-name></italic> var. <italic>glabra</italic> (Muhl. ex Elliott) A. Gray, Manual ed. 2. 552. 1856. <bold>Type</bold>. United States of america.South Carolina or Georgia: S.Elliott s.n. (holotype: ChM [ChMBY4006!] (hb. Elliott), <xref ref-type="fig" rid="F14">Appendix Fig. 2</xref>). Note: There is a specimen collected by S. Elliott, likely in 1810 or 1811, in the Elliott herbarium at the Charleston Museum (Charleston, South Carolina). Chauncey Beadle and Charles Boynton conducted a systematic inventory of the Elliott herbarium in the first decade of the 20th century; they determined this specimen to be Elliott’s “<italic><tp:taxon-name>Spartina glabra</tp:taxon-name></italic> of Sketch” and annotated it as such on the sheet (A.E. Sanders, personal communication 2011). This specimen is the holotype of <italic><tp:taxon-name>Spartina glabra</tp:taxon-name></italic>. Material seen by Muhlenberg is housed at PA (see <xref ref-type="bibr" rid="B72">Hitchcock 1932</xref>: 30).</comment></tp:nomenclature-citation><tp:nomenclature-citation><tp:taxon-name>Spartina brasiliensis</tp:taxon-name><comment> Raddi, Agrostogr. Bras. 21-22. 1823. <italic><tp:taxon-name>Spartina maritima</tp:taxon-name></italic> var. <italic>brasiliensis</italic> (Raddi) St.-Yves, Candollea 5: 56, t. 2, f. 56. 1932. <bold>Type.</bold> Brazil. Rio de Janeiro, G.Raddi s.n. (holotype: PI; isotypes: FI (2 sheets), PI, US [US3376186!] (fragm. ex PI)).</comment></tp:nomenclature-citation><tp:nomenclature-citation><tp:taxon-name>Spartina glabra</tp:taxon-name><comment> var. <italic>pilosa</italic> Merr., U.S.D.A. Bur. Pl. Industr. Bull. 9: 9. 1902. <italic><tp:taxon-name>Spartina alterniflora</tp:taxon-name></italic> var. <italic>pilosa</italic> (Merr.) Fernald, Rhodora 18: 179. 1916. <italic><tp:taxon-name>Spartina maritima</tp:taxon-name></italic> subvar. <italic>pilosa</italic> (Merr.) St.-Yves, Candollea 5: 51, t. 1. f. c-3. 1932. <bold>Type.</bold> UNITED STATES OF AMERICA. New Jersey: Aug 1895, F.L.Scribner s.n. (holotype: US [US81736!]). Note: <xref ref-type="bibr" rid="B108">Peterson (2001)</xref> identified the US specimen as an isotype, but I interpret it to be the holotype, as <xref ref-type="bibr" rid="B102">Merrill (1902)</xref> indicated his work was based entirely on specimens in US, and wrote type after citing this specimen in the protologue.</comment></tp:nomenclature-citation><tp:nomenclature-citation><tp:taxon-name>Spartina ×merrilli</tp:taxon-name><comment> A.Chev. Bull. Soc. Bot. France 80: 787. 1933. <bold>Type.</bold> UNITED STATES OF AMERICA. New York: Long Island, Rockaway Point, 22 Oct 1908, E.P.Bicknell 11300 (holotype: NY [NY431515!]; isotype: PH [PH736377!] Note: <xref ref-type="bibr" rid="B34">Chevalier (1933</xref>: 788) lists nine specimens in the protologue, and indicates in a figure that Bicknell 11300 is the type; the NY specimen of this collection has ‘type’ handwritten on it.</comment></tp:nomenclature-citation><tp:nomenclature-citation><tp:taxon-name>Spartina maritima</tp:taxon-name><comment> subvar. <italic>fallax</italic> St.-Yves, Candollea 5: 57. 1932. <bold>Type.</bold> BRAZIL. Bahia: Salzmann s.n. [sheet A] (lectotype: P [P02249890!], here designated). Note: <xref ref-type="bibr" rid="B122">St-Yves (1932)</xref> listed twelve specimens (syntypes) in the protologue, including the one designated here as lectotype.</comment></tp:nomenclature-citation></tp:nomenclature-citation-list></tp:nomenclature><tp:treatment-sec sec-type="Description"><title>Description.</title><p>Culms to 250 cm tall, rhizomatous. Sheaths glabrous; ligules 1–2 mm long; blades 5–63 cm long × 3–10 mm wide at base, usually flat proximally, involute distally, divergent from stems 15–18°, adaxial and abaxial surfaces glabrous, margins smooth, rarely with occasional scabrous teeth. Inflorescences (6–)11–33 cm long × (5–<!--PageBreak-->)6–10(–15) mm wide at midpoint, erect, with 3–9(–12) branches; branches (4)5–15 cm long × 2–4 mm wide, appressed to main axis or ascending, rachises 0.4–1 mm wide between spikelets, extending 1–20 mm beyond terminal spikelet. Spikelets 8–14(–16.5) mm long × 1–2 mm wide, alternate, weakly appressed, weakly or moderately overlapping, calluses 0.5–1.5 mm long. Glumes glabrous or weakly pubescent, when present hairs to 0.2 mm long, proximal hairs sometimes denser and longer to 0.5 mm, keels glabrous or ciliate, when present hairs to 0.3 mm long, margins glabrous; lower glumes 4–9 mm long × 0.2–0.5 mm wide, 1-veined, tips acute; upper glumes 7–14 mm long × 1–1.2 mm wide, 5–7-veined, tips acuminate or obtuse. Lemmas 7–12 mm long, glabrous or scabrous; paleas exceeding lemmas by up to 1 mm; anthers 3–6 mm long, yellow, exserted at maturity, dehiscent, pollen fertile. 2<italic>n</italic> = 62 (<xref ref-type="bibr" rid="B90">Marchant 1963</xref>, <xref ref-type="bibr" rid="B92">1968b</xref>).</p></tp:treatment-sec><tp:treatment-sec sec-type="Common name"><title>Common name.</title><p>Smooth cordgrass, Atlantic cordgrass, Atlantic smooth cordgrass.</p></tp:treatment-sec><tp:treatment-sec sec-type="Etymology"><title>Etymology.</title><p>The epithet <italic>alterniflora</italic> means alternating flowers.</p></tp:treatment-sec><tp:treatment-sec sec-type="Illustrations"><title>Illustrations.</title><p><xref ref-type="bibr" rid="B73">Hitchcock 1935</xref>:492, <xref ref-type="bibr" rid="B74">Hitchcock 1951</xref>:512, <xref ref-type="bibr" rid="B75">Hitchcock et al. 1969</xref>:706, <xref ref-type="bibr" rid="B76">Holmgren et al. 1998</xref>:749, <xref ref-type="bibr" rid="B17">Barkworth 2003</xref>:245, <xref ref-type="bibr" rid="B38">Cope and Gray 2009</xref>:543, <xref ref-type="bibr" rid="B128">Scholz et al. 2009</xref>:172.</p></tp:treatment-sec><tp:treatment-sec sec-type="Distribution"><title>Distribution.</title><p>Native to the Atlantic and Gulf coasts of North America from Newfoundland and Labrador, Canada, to Texas, U.S.A. (<xref ref-type="bibr" rid="B99">Mobberley 1956</xref>, <xref ref-type="bibr" rid="B17">Barkworth 2003</xref>), and Tamaulipas and Veracruz, Mexico (<xref ref-type="bibr" rid="B100">Mora-Olivo and Valdés-Reyna 2011</xref>). Introduced in England, France, and Spain (<xref ref-type="bibr" rid="B29">Campos et al. 2004</xref>), the west coast of the United States (Washington, Oregon, California), New Zealand (<xref ref-type="bibr" rid="B107">Partridge 1987</xref>), and China (<xref ref-type="bibr" rid="B24">Bixing and Phillips 2006</xref>, <xref ref-type="bibr" rid="B4">An et al. 2007</xref>, <xref ref-type="bibr" rid="B128">Scholz et al. 2009</xref>).</p></tp:treatment-sec><tp:treatment-sec sec-type="Comments"><title>Comments.</title><p><italic><tp:taxon-name>Spartina alterniflora</tp:taxon-name></italic> is often misspelled in the literature as “Spartina alternifolia”. <italic><tp:taxon-name>Spartina alterniflora</tp:taxon-name></italic> was described from Bayonne in southwestern France (<xref ref-type="bibr" rid="B89">Loiseleur-Deslongchamps 1807</xref>), where it has been introduced for over two centuries. The taxon was collected in France as early as 1803, and was known from southern England (Southampton Water) by 1829; it is presumed to have been introduced from North America to these European coastal regions in shipping ballast (see <xref ref-type="bibr" rid="B27">Bromfield 1836</xref>, Marchant 1968). <italic><tp:taxon-name>Spartina alterniflora</tp:taxon-name></italic> is one of the parents of the sterile F1 hybrid <italic><tp:taxon-name>Spartina ×townsendii</tp:taxon-name></italic> (see notes under this taxon), which was formed when this introduced species hybridized with the European Atlantic coast native species <italic><tp:taxon-name>Spartina maritima</tp:taxon-name></italic>. By 1969 <italic><tp:taxon-name>Spartina alterniflora</tp:taxon-name></italic> was extremely rare in Southampton Water, known from only a single locality (<xref ref-type="bibr" rid="B94">Marchant and Goodman 1969a</xref>, <xref ref-type="bibr" rid="B95">1969b</xref>), and it remains rare in Britain (<xref ref-type="bibr" rid="B38">Cope and Gray 2009</xref>).</p><p>Several introductions of <italic><tp:taxon-name>Spartina alterniflora</tp:taxon-name></italic> have occurred along the west coast of North America where it is not native. The species was reported in 1945 from a single estuarial location in Willapa Bay, Washington, where occasional plants had been observed since around 1911, and thought to have been introduced in the early twentieth century with oyster culture (<xref ref-type="bibr" rid="B130">Scheffer 1945</xref>). The earliest known record documenting <italic><tp:taxon-name>Spartina alterniflora</tp:taxon-name></italic> at Willapa Bay is a photograph taken in the early 1940s by T. Scheffer, housed at the California Academy of Sciences Herbarium (<xref ref-type="bibr" rid="B35">Civille et al. 2005</xref>). Based on a review of historical records of the oyster trade, <xref ref-type="bibr" rid="B35">Civille et al. (2005)</xref> concluded that <italic><tp:taxon-name>Spartina alterniflora</tp:taxon-name></italic> was probably introduced to Willapa Bay between 1893 and the late 1910s via seeds<!--PageBreak--> attached to oysters during their railway transport from the Atlantic coast to the Pacific coast. Since the mid-twentieth century <italic><tp:taxon-name>Spartina alterniflora</tp:taxon-name></italic> has expanded dramatically in Willapa Bay and northwards to Grays Harbour and the Copalis River estuary in Washington (<xref ref-type="bibr" rid="B135">Stiller and Denton 1995</xref>), radically transforming these tidal ecosystems from mudflats to dense cordgrass swards (e.g., <xref ref-type="bibr" rid="B50">Feist and Simenstad 2000</xref>, <xref ref-type="bibr" rid="B41">Davis et al. 2004a</xref>, <xref ref-type="bibr" rid="B42">2004b</xref>). <xref ref-type="bibr" rid="B35">Civille et al. (2005)</xref> used historical records and remote sensing to reconstruct the dramatic expansion of <italic><tp:taxon-name>Spartina alterniflora</tp:taxon-name></italic> that occurred in Willapa Bay between 1945 and 2000, and concluded that its rapid colonization likely originated from multiple introductions over several decades, as opposed to the long-standing hypothesis of post-establishment colonization following a single introduction to the region (e.g., <xref ref-type="bibr" rid="B130">Scheffer 1945</xref>, <xref ref-type="bibr" rid="B135">Stiller and Denton 1995</xref>, <xref ref-type="bibr" rid="B50">Feist and Simenstad 2000</xref>). Considerable research has been conducted on understanding the invasion dynamics of <italic><tp:taxon-name>Spartina alterniflora</tp:taxon-name></italic> in Willapa Bay (e.g., <xref ref-type="bibr" rid="B41">Davis et al. 2004a</xref>, <xref ref-type="bibr" rid="B42">2004b</xref>, <xref ref-type="bibr" rid="B138">Taylor and Hastings 2004</xref>, <xref ref-type="bibr" rid="B63">Grosholz et al. 2009</xref>), and substantial efforts and resources have been directed at its management, control and eradication (e.g., <xref ref-type="bibr" rid="B61">Grevstad et al. 2003</xref>, <xref ref-type="bibr" rid="B138">Taylor and Hastings 2004</xref>). <italic><tp:taxon-name>Spartina alterniflora</tp:taxon-name></italic> is also known from the southern end of Padilla Bay in northwestern Washington, where it was apparently introduced independently between 1941 and 1945 to aid in beach stabilization (see <xref ref-type="bibr" rid="B139">Wiggins and Binney 1987</xref>, <xref ref-type="bibr" rid="B119">Riggs 1992</xref>). <xref ref-type="bibr" rid="B135">Stiller and Denton (1995)</xref> confirmed the genetic distinctiveness of this stand compared with the Willapa Bay population, supporting its putative independent origin.</p><p>In Oregon, <italic><tp:taxon-name>Spartina alterniflora</tp:taxon-name></italic> has been reported from the Siuslaw River estuary and Coos Bay (<xref ref-type="bibr" rid="B77">Howard 2005</xref>; <xref ref-type="bibr" rid="B142">Wilson et al. 2012</xref>). In California <italic><tp:taxon-name>Spartina alterniflora</tp:taxon-name></italic> occurs in southeastern San Francisco Bay (Alameda Creek Flood Control Channel and along the shoreline some three km south) where it was planted for restoration in the late 1970s (<xref ref-type="bibr" rid="B132">Spicher and Josselyn 1985</xref>, <xref ref-type="bibr" rid="B12">Ayres et al. 2003</xref>). By some 20 years later it had spread considerably, and was known from seven different areas in San Francisco Bay (<xref ref-type="bibr" rid="B28">Callaway and Josselyn 1992</xref>). <italic><tp:taxon-name>Spartina alterniflora</tp:taxon-name></italic> has also been reported from Bolina’s Lagoon and Point Reye’s National Seashore north of San Francisco Bay; these occurrences are thought to have originated from floating seed originating in San Francisco Bay, but this hypothesis has not been confirmed (<xref ref-type="bibr" rid="B12">Ayres et al. 2003</xref>).</p><p>The only native <italic><tp:taxon-name>Spartina</tp:taxon-name></italic> taxon in California is <italic><tp:taxon-name>Spartina foliosa</tp:taxon-name></italic>, and by the 1990s it was known that <italic><tp:taxon-name>Spartina alterniflora</tp:taxon-name></italic> was in the process of competitively excluding <italic><tp:taxon-name>Spartina foliosa</tp:taxon-name></italic> (<xref ref-type="bibr" rid="B28">Callaway and Josselyn 1992</xref>). Substantial evidence has accumulated indicating that the two taxa have successfully interbred producing a highly invasive fertile hybrid capable of backcrossing with its parental taxa, resulting in a genetically heterogeneous hybrid cordgrass swarm (i.e., <italic><tp:taxon-name>Spartina alterniflor</tp:taxon-name></italic>a × <italic><tp:taxon-name>Spartina foliosa</tp:taxon-name></italic>) that is much more invasive than either parental taxon (<xref ref-type="bibr" rid="B40">Daehler and Strong 1997</xref>, <xref ref-type="bibr" rid="B10">Ayres et al. 1999</xref>, <xref ref-type="bibr" rid="B12">2003</xref>, <xref ref-type="bibr" rid="B13">2004</xref>, <xref ref-type="bibr" rid="B8">Anttila et al. 2000</xref>). Morphological variation of these hybrids is not well characterized in the literature.</p><p><italic><tp:taxon-name>Spartina alterniflora</tp:taxon-name></italic> is not known from British Columbia, Canada. <xref ref-type="bibr" rid="B39">Daehler and Strong (1996)</xref> identified estuaries along the Pacific coast extending to the Canada / United States border, which they predicted to be potentially vulnerable to invasion by <italic><tp:taxon-name>Spartina</tp:taxon-name></italic> species, including <italic><tp:taxon-name>Spartina alterniflora</tp:taxon-name></italic>. Workers should be aware of the potential <!--PageBreak-->for its invasion and keep watch for the species in British Columbia. In a recent study of saltmarsh diatoms in central mainland British Columbia some 40 km northeast of Vancouver Island, <xref ref-type="bibr" rid="B120">Roe et al. (2009)</xref> reported <italic><tp:taxon-name>Spartina alterniflora</tp:taxon-name></italic> as a dominant species in low and mid marsh components of Waump (<named-content xmlns:xlink="http://www.w3.org/1999/xlink" content-type="dwc:verbatimCoordinates" xlink:type="simple">51°11'15N, 126°55'15W</named-content>) and Wawwat’l saltmarshes (<named-content xmlns:xlink="http://www.w3.org/1999/xlink" content-type="dwc:verbatimCoordinates" xlink:type="simple">51°11'36N, 126°40'5W</named-content>) in Seymour Inlet, based on fieldwork conducted in 2002. If the species is correctly identified as <italic><tp:taxon-name>Spartina alterniflora</tp:taxon-name></italic> in this study, this would be the first known site of the taxon in British Columbia. Alternatively, the taxon may be <italic><tp:taxon-name>Spartina anglica</tp:taxon-name></italic>, but it is not possible to further confirm its identification based on the study (voucher specimens are not mentioned). <italic><tp:taxon-name>Spartina</tp:taxon-name></italic> has not otherwise been reported from Seymour Inlet. This region should be re-visited for further field study and collection of voucher specimens. Whatever the identity of the species is, this report suggests that by 2002 invasive <italic><tp:taxon-name>Spartina</tp:taxon-name></italic> was present in coastal British Columbia at sites further north than those first documented in 2003 near the international border south of Vancouver.</p></tp:treatment-sec><tp:treatment-sec sec-type="Morphology"><title>Morphology.</title><p><italic><tp:taxon-name>Spartina alterniflora</tp:taxon-name></italic> and the European species <italic><tp:taxon-name>Spartina maritima</tp:taxon-name></italic> are the parents of the sterile F1 hybrid <italic><tp:taxon-name>Spartina ×townsendii</tp:taxon-name></italic>; unsurprisingly, <italic><tp:taxon-name>Spartina alterniflora</tp:taxon-name></italic> is morphologically similar to <italic><tp:taxon-name>Spartina ×townsendii</tp:taxon-name></italic> and the amphidiploid <italic><tp:taxon-name>Spartina anglica</tp:taxon-name></italic>. It can be distinguished from these taxa by its shorter spikelets [8–14(–16.5) mm vs. 14–25 mm], narrower branch rachises [0.4–1 mm wide between spikelets vs. 1–2.2 mm wide], glumes glabrous or weakly pubescent [vs. glumes weakly to densely pubescent], and leaf blades erect, forming an angle of 15–18° with the culm [vs. leaf blades spreading, forming an angle of 30–60° with the culm]. Spikelets of <italic><tp:taxon-name>Spartina alterniflora</tp:taxon-name></italic> are shown in <xref ref-type="fig" rid="F1">Fig. 1</xref>, and an exemplar specimen is shown in <xref ref-type="fig" rid="F2">Fig. 2</xref>. Glumes in <italic><tp:taxon-name>Spartina alterniflora</tp:taxon-name></italic> vary from glabrous to pubescent (details on this variation are given in <xref ref-type="bibr" rid="B99">Mobberley 1956</xref>). In<!--PageBreak--><!--PageBreak--> individuals with glabrous glumes, this is a good character for distinguishing <italic><tp:taxon-name>Spartina alterniflora</tp:taxon-name></italic> from <italic><tp:taxon-name>Spartina ×townsendii</tp:taxon-name></italic> and <italic><tp:taxon-name>Spartina anglica</tp:taxon-name></italic>, which consistently have pubescent glumes, but the character is more difficult to interpret and less reliable in <italic><tp:taxon-name>Spartina alterniflora</tp:taxon-name></italic> individuals with pubescent glumes. <italic><tp:taxon-name>Spartina alterniflora</tp:taxon-name></italic> also tends to have narrower inflorescences than <italic><tp:taxon-name>Spartina ×townsendii</tp:taxon-name></italic> and <italic><tp:taxon-name>Spartina anglica</tp:taxon-name></italic> [(5–)6–10(–15) mm wide vs. 7–25 mm wide], but there is considerable overlap in this character. Recent taxonomic keys (<xref ref-type="bibr" rid="B17">Barkworth 2003</xref>, <xref ref-type="bibr" rid="B85">Kozloff 2005</xref>) distinguishing these three taxa emphasize variation in number of panicle branches (3–25 in <italic><tp:taxon-name>Spartina alterniflora</tp:taxon-name></italic> vs. 1–12 in the other taxa). I found this character unreliable in material examined here, and do not include it in the key. <italic><tp:taxon-name>Spartina alterniflora</tp:taxon-name></italic> can further be distinguished from <italic><tp:taxon-name>Spartina anglica</tp:taxon-name></italic> by its shorter anthers [3–6 mm long vs. 7–10 mm long], and from <italic><tp:taxon-name>Spartina ×townsendii</tp:taxon-name></italic> by its fully exserted, dehiscent anthers at anthesis and fertile pollen [vs. anthers not or incompletely exserted, indehiscent and sterile pollen]. <italic><tp:taxon-name>Spartina alterniflora</tp:taxon-name></italic> is readily distinguished from <italic><tp:taxon-name>Spartina densiflora</tp:taxon-name></italic>, <italic><tp:taxon-name>Spartina gracilis</tp:taxon-name></italic>, <italic><tp:taxon-name>Spartina patens</tp:taxon-name></italic> and <italic><tp:taxon-name>Spartina pectinata</tp:taxon-name></italic> by it glabrous leaf blade margins [vs. scabrous leaf blade margins].</p><fig id="F1" position="float" orientation="portrait"><label>Figure 1.</label><caption><p>Spikelets of <italic><tp:taxon-name>Spartina alterniflora</tp:taxon-name></italic> (U.S.A.: Washington, Pacific Co., Zika 18935, WTU). Bar = 3 mm. Photo: J.M. Saarela.</p></caption><graphic xmlns:xlink="http://www.w3.org/1999/xlink" xlink:href="PhytoKeys-010-025-g001.jpg" position="float" orientation="portrait" xlink:type="simple"/></fig><fig id="F2" position="float" orientation="portrait"><label>Figure 2.</label><caption><p>Photograph of a specimen of <italic><tp:taxon-name>Spartina alterniflora</tp:taxon-name></italic> collected at Ellsworth Creek Preserve, Pacific County, Washington, where the species is introduced (Zika et al. 18936, WTU). Image published with the permission of University of Washington Herbarium, Burke Museum.</p></caption><graphic xmlns:xlink="http://www.w3.org/1999/xlink" xlink:href="PhytoKeys-010-025-g002.jpg" position="float" orientation="portrait" xlink:type="simple"/></fig><p>There is considerable morphological variation in <italic><tp:taxon-name>Spartina alterniflora</tp:taxon-name></italic> throughout its native range with northern plants from Canada and Maine tending to have looser inflorescences, weakly overlapping spikelets, and less glume pubescence, and southern plants tighter inflorescences, more strongly overlapping spikelets, and more pubescent glumes. This variation has been recognized taxonomically in the past at the species and infraspecific levels; however, <xref ref-type="bibr" rid="B99">Mobberley (1956)</xref> demonstrated the variation to be clinal and therefore taxonomically inconsistent, and only a single taxon is now generally accepted (e.g., <xref ref-type="bibr" rid="B17">Barkworth 2003</xref>). Specimens examined from the Pacific coast in Washington have moderately overlapping spikelets.</p></tp:treatment-sec><tp:treatment-sec sec-type="Specimens examined"><title>Specimens examined.</title><p><bold>CANADA. New Brunswick:</bold> Charlotte Co.:E of Biological Station, St. Andrews, <named-content xmlns:xlink="http://www.w3.org/1999/xlink" content-type="dwc:verbatimCoordinates" xlink:type="simple">45°04'N, 67°03'W</named-content>, Aug 1929, M.O.Malte 798/29 (CAN [CAN33914]); Grand Manan, Ross Island, <named-content xmlns:xlink="http://www.w3.org/1999/xlink" content-type="dwc:verbatimCoordinates" xlink:type="simple">44°42'N, 66°48'W</named-content>, 10 Aug 1927, C.A.Weatherby &amp; U.F.Weatherby 5784 (CAN [CAN33957]); Grand Manan, Thoroughfare, <named-content xmlns:xlink="http://www.w3.org/1999/xlink" content-type="dwc:verbatimCoordinates" xlink:type="simple">44°42'N, 66°48'W</named-content>, 14 Aug 1944, C.A.Weatherby &amp; U.F.Weatherby 7314 (CAN [CAN33913]). Gloucester Co.: Bathurst and vicinity, <named-content xmlns:xlink="http://www.w3.org/1999/xlink" content-type="dwc:verbatimCoordinates" xlink:type="simple">47°37'N, 65°39'W</named-content>, 2 Aug 1926, M.O.Malte 732 (CAN [CAN124678]). Restigouche Co.: Dalhousie, <named-content xmlns:xlink="http://www.w3.org/1999/xlink" content-type="dwc:verbatimCoordinates" xlink:type="simple">48°04'N, 66°22'W</named-content>, 4 Aug 1955, H.J.Scoggan 12682 (CAN [CAN240149]). Saint John Co.: St. John, <named-content xmlns:xlink="http://www.w3.org/1999/xlink" content-type="dwc:verbatimCoordinates" xlink:type="simple">45°16'N, 66°04'W</named-content>, 17 Aug 1877, J.Macoun 28971 (CAN [CAN33915]); Saints’ Rest Beach, on W side of St. John, St. John Harbour, NE of Lorneville, ca. <named-content xmlns:xlink="http://www.w3.org/1999/xlink" content-type="dwc:verbatimCoordinates" xlink:type="simple">45°15'N, 66°02'W</named-content>, 24 Aug 1975, P.M.Catling &amp; S.M.McKay s.n. (CAN [CAN396499]). Westmoreland Co.: Moncton, <named-content xmlns:xlink="http://www.w3.org/1999/xlink" content-type="dwc:verbatimCoordinates" xlink:type="simple">46°08'N, 64°46'W</named-content>, 18 Sep 1912, M.O.Malte 108312 (CAN [CAN206832]); 1 mi E of Cape Bimet, 5 mi E of Shediac, <named-content xmlns:xlink="http://www.w3.org/1999/xlink" content-type="dwc:verbatimCoordinates" xlink:type="simple">46°14'N, 64°27'W</named-content>, 7 Aug 1981, M.Shchepanek &amp; A.Dugal 3615 (CAN [CAN474764]). <bold>Newfoundland and Labrador:</bold> Chapel Island, Rocky Point, 3 mi SE of Summerford, <named-content xmlns:xlink="http://www.w3.org/1999/xlink" content-type="dwc:verbatimCoordinates" xlink:type="simple">49°28'N, 54°45'W</named-content>, 13 Aug 1977, M.J.Shchepanek &amp; D.White 3051 (CAN [CAN436102]). St. Georges District<bold>,</bold> Stephenville Crossing, <named-content xmlns:xlink="http://www.w3.org/1999/xlink" content-type="dwc:verbatimCoordinates" xlink:type="simple">48°31'N; 58°25'W</named-content>, 4 Aug 1986, L.Brouillet &amp; I.Saucier 86178 (CAN [CAN546706]); St. Georges, <named-content xmlns:xlink="http://www.w3.org/1999/xlink" content-type="dwc:verbatimCoordinates" xlink:type="simple">48°31'11"N, 58°54'51"W</named-content>, M.L.Fernald, K.M.Wiegand &amp; J.Kittredge <!--PageBreak-->2598 (CAN [CAN33900]); St. Georges, <named-content xmlns:xlink="http://www.w3.org/1999/xlink" content-type="dwc:verbatimCoordinates" xlink:type="simple">48°31'11"N, 58°54'51"W</named-content>, 4 Aug 1986, L.Brouillet &amp; I.Saucier 86173 (CAN [CAN546843]). Port-au-Port District,West Bay Center, 4 Aug 1986, I.Saucier &amp; A.Leduc 86185 (CAN [CAN546845]). <bold>Nova Scotia:</bold> Annapolis Co.:Granville, <named-content xmlns:xlink="http://www.w3.org/1999/xlink" content-type="dwc:verbatimCoordinates" xlink:type="simple">44°47'02"N, 65°26'59"W</named-content>, 18 Jul 1921, M.L.Fernald &amp; N.C.Fassett 23294 (CAN [CAN33905]). Cape Breton Co.: Louisburg, Cape Breton, 18 Aug 1898, J.Macoun 21129 (CAN [CAN33902]). Digby Co.: Meteghan River, Clare Municipality, <named-content xmlns:xlink="http://www.w3.org/1999/xlink" content-type="dwc:verbatimCoordinates" xlink:type="simple">44°13'N, 66°08'W</named-content>, 27 Jul 1975, A.W.Dugal 75-66 (CAN [CAN475739]); Sissiboo River, Weymouth, <named-content xmlns:xlink="http://www.w3.org/1999/xlink" content-type="dwc:verbatimCoordinates" xlink:type="simple">44°24'44"N, 65°59'43"W</named-content>, 21 Aug 1920, M.L.Fernald, C.H.Bissell, C.B.Graves, B.Long &amp; D.H.Linder 19972 (CAN [CAN33903]); Digby, <named-content xmlns:xlink="http://www.w3.org/1999/xlink" content-type="dwc:verbatimCoordinates" xlink:type="simple">44°37'20"N, 65°45'38"W</named-content>, 27 Aug 1910, J.Macoun 82104 (CAN [CAN33901]). Guysborough Co.:Canso, <named-content xmlns:xlink="http://www.w3.org/1999/xlink" content-type="dwc:verbatimCoordinates" xlink:type="simple">45°20'12"N, 60°59'40"W</named-content>, 15 Aug 1901, J.Fowler s.n. (CAN [CAN390991]); Canso, <named-content xmlns:xlink="http://www.w3.org/1999/xlink" content-type="dwc:verbatimCoordinates" xlink:type="simple">45°20'12"N, 60°59'40"W</named-content>, 1416 Aug 1930, J.Rousseau 35509 (CAN [CAN33907]); Guysborough, <named-content xmlns:xlink="http://www.w3.org/1999/xlink" content-type="dwc:verbatimCoordinates" xlink:type="simple">45°23'N, 61°29'57"W</named-content>, 6–7 Aug 1930, J.Rousseau 35357 (CAN [CAN33908]). Kings Co.: Avonport, <named-content xmlns:xlink="http://www.w3.org/1999/xlink" content-type="dwc:verbatimCoordinates" xlink:type="simple">45°06'01"N, 64°15'27"W</named-content>, 23 Jul 1957, H.J.Scoggan 13849 (CAN [CAN255571]). Lunenburg Co.: LaHave River, <named-content xmlns:xlink="http://www.w3.org/1999/xlink" content-type="dwc:verbatimCoordinates" xlink:type="simple">44°17'37"N, 64°21'27"W</named-content>, 6 Aug 1910, J.Macoun 82103 (CAN [CAN33904]). Pictou Co.: Pictou, <named-content xmlns:xlink="http://www.w3.org/1999/xlink" content-type="dwc:verbatimCoordinates" xlink:type="simple">45°40'33"N, 62°42'33"W</named-content>, 12 Aug 1880, McKay 28969 (CAN [CAN33906]); same locality, 31 Jul 1880, McKay 28972 (CAN [CAN33910]). Richmond Co.: Cape Breton Island, Richmond Municipality, Fullers River Salt Marsh, 3 km W of Fourchu, off Hwy. 327, <named-content xmlns:xlink="http://www.w3.org/1999/xlink" content-type="dwc:verbatimCoordinates" xlink:type="simple">45°43'N, 60°18'W</named-content>, M.J.Shchepanek &amp; A.W.Dugal 6419 (CAN [CAN521694]). Queens Co.: N, end of Summerville Beach, Summerville Center, <named-content xmlns:xlink="http://www.w3.org/1999/xlink" content-type="dwc:verbatimCoordinates" xlink:type="simple">43°57'N, 64°49'W</named-content>, 28 Sep 1979, D.F.Brunton &amp; H.L.Dickson 2092 (CAN [CAN452659]). Yarmouth Co.: Port Maitland, <named-content xmlns:xlink="http://www.w3.org/1999/xlink" content-type="dwc:verbatimCoordinates" xlink:type="simple">43°59'03"N, 66°09'03"W</named-content>, 24 Aug 1913, M.O.Malte s.n. (CAN [CAN206823]); Wedgeport, <named-content xmlns:xlink="http://www.w3.org/1999/xlink" content-type="dwc:verbatimCoordinates" xlink:type="simple">43°42'58"N, 65°58'45"W</named-content>, 18 Jul 1953, W.L.Klawe 1204 (CAN [CAN298544]); Lower Argyle, <named-content xmlns:xlink="http://www.w3.org/1999/xlink" content-type="dwc:verbatimCoordinates" xlink:type="simple">43°43'44"N, 65°50'01"W</named-content>, 11 Aug 1920, M.L.Fernald, C.H.Bissell, C.B.Graves, B.Long, D.H.Linder 19971 (CAN [CAN33909]). <bold>Prince Edward Island:</bold> Brackley Point, <named-content xmlns:xlink="http://www.w3.org/1999/xlink" content-type="dwc:verbatimCoordinates" xlink:type="simple">46°23'N, 63°11'W</named-content>, 4 Aug 1888, J.Macoun 28968 (CAN); Prince Co.: Tignish, <named-content xmlns:xlink="http://www.w3.org/1999/xlink" content-type="dwc:verbatimCoordinates" xlink:type="simple">46°57'N, 64°02'W</named-content>, 6 Aug 1912, M.L.Fernald, B.Long &amp; H.St.John 6877 (CAN). Queens Co.: ¼ mi E of Pond Point, Long Creek salt marsh, <named-content xmlns:xlink="http://www.w3.org/1999/xlink" content-type="dwc:verbatimCoordinates" xlink:type="simple">56°03'N, 62°57'W</named-content>, M.Shchepanek &amp; A.Dugal 4128 (CAN). <bold>Quebec:</bold> Bas-Saint-Laurent Region, Rocher blanc, <named-content xmlns:xlink="http://www.w3.org/1999/xlink" content-type="dwc:verbatimCoordinates" xlink:type="simple">48°25'19"N, 68°36'24"W</named-content>, 19 Jul 1949, Fr.Claude s.n. (CAN [CAN388720]); Cap a la Carre, St. Fabien, Gaspé, <named-content xmlns:xlink="http://www.w3.org/1999/xlink" content-type="dwc:verbatimCoordinates" xlink:type="simple">48°17'N, 68°52'W</named-content>, 9 Aug 1970, J.K.Morton NA3907 (CAN [CAN359898]); Cacouna Harbour development ca. 8 km NE of Rivière-du-Loup, <named-content xmlns:xlink="http://www.w3.org/1999/xlink" content-type="dwc:verbatimCoordinates" xlink:type="simple">47°55'N, 69°30'W</named-content>, 12 Aug 1980, D.F.Brunton 2519 (CAN [CAN455714]); Notre-Dame-du-Portage, <named-content xmlns:xlink="http://www.w3.org/1999/xlink" content-type="dwc:verbatimCoordinates" xlink:type="simple">47°46'N, 69°37'W</named-content>, 30 Aug 1970, G.Lemieux 13633 (CAN [CAN444192]); Rankin Point near Kamouraska, 24 Aug 1947, J.H.Soper &amp; D.A.Fraser 3650 (CAN [CAN257673]). Capitale-Nationale Region, Baie-St.-Paul, <named-content xmlns:xlink="http://www.w3.org/1999/xlink" content-type="dwc:verbatimCoordinates" xlink:type="simple">47°25'N, 71°20'W</named-content>, 29 Jul 1984, S.G.Aiken 2962 (CAN [CAN484859]); Murray Bay, <named-content xmlns:xlink="http://www.w3.org/1999/xlink" content-type="dwc:verbatimCoordinates" xlink:type="simple">47°38'60"N, 70°07'60"W</named-content>, 14 Aug 1905, J.Macoun 68994 (CAN [CAN33921]). Côte-Nord Region, Anticosti Island, Ellis Bay, <named-content xmlns:xlink="http://www.w3.org/1999/xlink" content-type="dwc:verbatimCoordinates" xlink:type="simple">49°30'N, 63°00'W</named-content>, 7 Sep 1883, J.Macoun 28970 (CAN [CAN33920]); Betchwan [sic] [Betchouane], <named-content xmlns:xlink="http://www.w3.org/1999/xlink" content-type="dwc:verbatimCoordinates" xlink:type="simple">50°14'27"N, 63°11'01"W</named-content>,<!--PageBreak--> 25 Aug 1928, H.F.Lewis 130615 (CAN [CAN33919]); Havre des Canadiens, Natashquan, <named-content xmlns:xlink="http://www.w3.org/1999/xlink" content-type="dwc:verbatimCoordinates" xlink:type="simple">50°10'59"N, 61°49'W</named-content>, 7 Sep 1915, H.St.John 90141 (CAN [CAN33922]). Gaspésie–Îles-de-la-Madeleine Region, Parc de Forillon, Penouille, <named-content xmlns:xlink="http://www.w3.org/1999/xlink" content-type="dwc:verbatimCoordinates" xlink:type="simple">48°51'N, 64°26'W</named-content>, 17 Jul 1971, M.M.Grandtner G158 (CAN); Magdalen Islands, Coffin Island, East Cape, <named-content xmlns:xlink="http://www.w3.org/1999/xlink" content-type="dwc:verbatimCoordinates" xlink:type="simple">47°33'N, 61°31'W</named-content>, 17 Aug 1912, M.L.Fernald, B.Long &amp; H.St.John 6878 (CAN [CAN33918]); Coin du Banc, <named-content xmlns:xlink="http://www.w3.org/1999/xlink" content-type="dwc:verbatimCoordinates" xlink:type="simple">48°33'28"N, 64°17'34"W</named-content>, 31 Jul 1939, H.J.Scoggan 646 (CAN [CAN33916]); House Harbour, Alright Island, <named-content xmlns:xlink="http://www.w3.org/1999/xlink" content-type="dwc:verbatimCoordinates" xlink:type="simple">47°25'59"N, 61°46'W</named-content>, 17 Aug 1917, F.Johansen s.n. (CAN [CAN33917]); Carleton, <named-content xmlns:xlink="http://www.w3.org/1999/xlink" content-type="dwc:verbatimCoordinates" xlink:type="simple">48°05'N, 66°08'W</named-content>, 11 Aug 1930, F.Marie-Victorin, F.Rolland-Germain &amp; E.Jacques 33291 (CAN [CAN513103]); Gaspé Peninsula, Bonaventure River, <named-content xmlns:xlink="http://www.w3.org/1999/xlink" content-type="dwc:verbatimCoordinates" xlink:type="simple">48°03'N, 65°29'W</named-content>, 12 Aug 1940, H.J.Scoggan 1214 (CAN [CAN220299]); près du pont de la Grosse Ile, Iles-de-la-Madeleine, <named-content xmlns:xlink="http://www.w3.org/1999/xlink" content-type="dwc:verbatimCoordinates" xlink:type="simple">47°37'N, 61°33'W</named-content>, 0.3 m, 7 Aug 1966, M.M.Grandtner 10801-V (CAN [CAN519301]). <bold>United States of America. Connecticut</bold>: New London Co.: Norwich, <named-content xmlns:xlink="http://www.w3.org/1999/xlink" content-type="dwc:verbatimCoordinates" xlink:type="simple">41°31'N, 72°04'W</named-content>, G.R.Lumsden s.n., 11 Aug 1885 (CAN [CAN162186]). <bold>Massachusetts:</bold> Barnstable Co.: Provincetown, Provincetown Harbor, <named-content xmlns:xlink="http://www.w3.org/1999/xlink" content-type="dwc:verbatimCoordinates" xlink:type="simple">42°02'N, 70°10'W</named-content>, 9 Oct 1988, S.G.Aiken &amp; S.R.Johnstone 88-488 (CAN). Essex Co.: salt marsh between Briar Neck and Bass Rocks, Gloucester, <named-content xmlns:xlink="http://www.w3.org/1999/xlink" content-type="dwc:verbatimCoordinates" xlink:type="simple">42°36'N, 70°39'W</named-content>, 26 Aug 1945, L.B.Smith 1318 (CAN [CAN162185]); same locality, <named-content xmlns:xlink="http://www.w3.org/1999/xlink" content-type="dwc:verbatimCoordinates" xlink:type="simple">42°36'N, 70°39'W</named-content>, 19 Aug 1945, L.B.Smith 1317 (CAN [CAN162182]); Salem, <named-content xmlns:xlink="http://www.w3.org/1999/xlink" content-type="dwc:verbatimCoordinates" xlink:type="simple">42°31'N, 70°53'W</named-content>, 188-, J.Sears 47174 (CAN [CAN162187]). <bold>Maryland:</bold> seashore, Sep 1863, Wm.M.Canby s.n. (CAN [CAN162184, CAN162183]). <bold>Washington:</bold> Skagit Co.: Dike Island in Padilla Bay, 7 mi W of Mt. Vernon, 19 Nov 1964, R.G.Jeffrey 64-1 (US [US2580778]). Pacific Co.: Willapa Refuge, tide water marsh, 28 Sep 1945, M.L.Hinshaw s.n. (US [US1867453]); Willapa Bay, W and N Long Island, some five small patches, scattered, apparently spreading, 10 Aug 1942, W.G.McFarland s.n. (US [US2436000]); T1N R10W, Section 22, mouth of Naselle River at SE end of Hwy. 101 bridge, <named-content xmlns:xlink="http://www.w3.org/1999/xlink" content-type="dwc:verbatimCoordinates" xlink:type="simple">46.4291°N, 123.9078°W</named-content>, 16 Sep 2000, C.L.Maxwell 1575 (WTU [WTU342828], Suppl. Fig. 1); The Nature Conservancy’s Ellsworth Creek Preserve, mouth of Ellsworth Creek on S bank of Naselle River mouth, entrance to Yellow Gate Road, T11N R10W S22, <named-content xmlns:xlink="http://www.w3.org/1999/xlink" content-type="dwc:verbatimCoordinates" xlink:type="simple">46°25.6'N, 123°53.675'W</named-content>, 0 m, 4 Sep 2003, P.F.Zika, D.Giblin, S.Rodman et al. 18936 (WTU [WTU357790], <xref ref-type="fig" rid="F2">Fig. 2</xref>); Willapa Bay, sea level, 15 Sep 1994, W.Lebovitz s.n. (WTU [WTU344373], Suppl. Fig. 2); below Bruceport County Park campground, T14N R10W S22, <named-content xmlns:xlink="http://www.w3.org/1999/xlink" content-type="dwc:verbatimCoordinates" xlink:type="simple">46°41.4'N, 123°53.1'W</named-content>, 3 Sep 2003, P.F.Zika 18935 (WTU [WTU371783], Suppl. Fig. 3). <bold>England.</bold> Hampshire Co.: Southampton, <named-content xmlns:xlink="http://www.w3.org/1999/xlink" content-type="dwc:verbatimCoordinates" xlink:type="simple">50°53'49"N, 01°24'15"W</named-content>, s.d., Dalington s.n. (CAN [CAN134028]). Isle of Wight Co.:Isle of Wight, ca. <named-content xmlns:xlink="http://www.w3.org/1999/xlink" content-type="dwc:verbatimCoordinates" xlink:type="simple">50°40'51"N, 01°16'51"W</named-content>, 9 Oct 1871, F.Stratton s.n. (CAN). <bold>France.</bold> Bayonne, <named-content xmlns:xlink="http://www.w3.org/1999/xlink" content-type="dwc:verbatimCoordinates" xlink:type="simple">43°29'N, 01°28'W</named-content>, s.d., collector illegible (CAN [CAN134029]); same locality, <named-content xmlns:xlink="http://www.w3.org/1999/xlink" content-type="dwc:verbatimCoordinates" xlink:type="simple">43°29'N, 01°28'W</named-content>, Sep 1899, E.Mouillefarine s.n. (CAN [CAN560721]); Biarritz, <named-content xmlns:xlink="http://www.w3.org/1999/xlink" content-type="dwc:verbatimCoordinates" xlink:type="simple">43°29'N, 01°33'W</named-content>, Oliver s.n. (CAN [CAN421008]); Landes, near Capbreton, <named-content xmlns:xlink="http://www.w3.org/1999/xlink" content-type="dwc:verbatimCoordinates" xlink:type="simple">43°38'N, 01°25'E</named-content>, 24 Jun 1954, A.E.Porsild 18851 (CAN [CAN244668]).</p></tp:treatment-sec><tp:treatment-sec><!--Section generated to contain objects referenced in tp:taxon-treatment.--><fig id="F13" position="float" orientation="portrait"><label>Appendix figure 1.</label><caption><p>Holotype specimen of <italic><tp:taxon-name>Spartina alterniflora</tp:taxon-name></italic> (without collector, AV). Photo: Museum Requien. Specimen image reproduced with the permission of Museum Requien.</p></caption><graphic xmlns:xlink="http://www.w3.org/1999/xlink" xlink:href="PhytoKeys-010-025-g013.jpg" position="float" orientation="portrait" xlink:type="simple"/></fig><fig id="F14" position="float" orientation="portrait"><label>Appendix figure 2.</label><caption><p>Holotype specimen of <italic><tp:taxon-name>Spartina glabra</tp:taxon-name></italic> (Elliott s.n., ChMBY4006). Photo: Sean Money, Charleston Museum.</p></caption><graphic xmlns:xlink="http://www.w3.org/1999/xlink" xlink:href="PhytoKeys-010-025-g014.jpg" position="float" orientation="portrait" xlink:type="simple"/></fig></tp:treatment-sec><ref-list><ref id="B72"><mixed-citation xmlns:xlink="http://www.w3.org/1999/xlink" xlink:type="simple"><person-group><name name-style="western"><surname>Hitchcock</surname><given-names>AS</given-names></name></person-group> (<year>1932</year>)<article-title> The grasses of the Muhlenberg Herbarium.</article-title><source>Bartonia </source><volume>14</volume>: <fpage>27</fpage>-<lpage>52</lpage>.</mixed-citation></ref><ref id="B108"><mixed-citation xmlns:xlink="http://www.w3.org/1999/xlink" xlink:type="simple"><person-group><name name-style="western"><surname>Peterson</surname><given-names>PM</given-names></name></person-group> (<year>2001</year>)<article-title> <italic>Spartina</italic> Schreb.</article-title> In: <person-group><name name-style="western"><surname>Peterson</surname><given-names>PM</given-names></name><name name-style="western"><surname>Soreng</surname><given-names>RJ</given-names></name><name name-style="western"><surname>Zuloaga</surname><given-names>FO</given-names></name><name name-style="western"><surname>Judziewicz</surname><given-names>EJ</given-names></name></person-group> (<role>Eds</role>). <issue-title> Catalogue of New World Grasses (Poaceae): II Subfamily Chloridoideae.</issue-title><source>Contributions from the United States National Herbarium</source><volume>41</volume>: <fpage>195</fpage>-<lpage>200</lpage>.</mixed-citation></ref><ref id="B102"><mixed-citation xmlns:xlink="http://www.w3.org/1999/xlink" xlink:type="simple"><person-group><name name-style="western"><surname>Merrill</surname><given-names>ED</given-names></name></person-group> (<year>1902</year>)<article-title> The North American species of <italic>Spartina</italic>.</article-title><source>Bulletin, Bureau of Plant Industry, United States Department of Agriculture Washington, DC </source><volume>9</volume>: <fpage>1</fpage>-<lpage>16</lpage>.</mixed-citation></ref><ref id="B34"><mixed-citation xmlns:xlink="http://www.w3.org/1999/xlink" xlink:type="simple"><person-group><name name-style="western"><surname>Chevalier</surname><given-names>A</given-names></name></person-group> (<year>1933</year>)<article-title> Nouvelles observations sur les <italic>Spartina</italic> et spécialement sur le <italic>Spartina Townsendi</italic>.</article-title><source>Bulletin de la Société botanique de France </source><volume>80</volume>: <fpage>779</fpage>-<lpage>788</lpage>.</mixed-citation></ref><ref id="B122"><mixed-citation xmlns:xlink="http://www.w3.org/1999/xlink" xlink:type="simple"><person-group><name name-style="western"><surname>Saint-Yves</surname><given-names>A</given-names></name></person-group> (<year>1932</year>)<article-title> Monographia Spartinarum.</article-title><source>Candollea </source><volume>5</volume>: <fpage>19</fpage>-<lpage>100</lpage>.</mixed-citation></ref><ref id="B90"><mixed-citation xmlns:xlink="http://www.w3.org/1999/xlink" xlink:type="simple"><person-group><name name-style="western"><surname>Marchant</surname><given-names>CJ</given-names></name></person-group> (<year>1963</year>)<source> Corrected chromosome numbers for <italic>Spartina ×townsendii</italic> and its parent species. Nature 199: 929. </source>doi: <ext-link ext-link-type="uri" xlink:href="http://dx.doi.org/10.1038/199929a0" xlink:type="simple">10.1038/199929a0</ext-link></mixed-citation></ref><ref id="B92"><mixed-citation xmlns:xlink="http://www.w3.org/1999/xlink" xlink:type="simple"><person-group><name name-style="western"><surname>Marchant</surname><given-names>CJ</given-names></name></person-group> (<year>1968b</year>)<article-title> Evolution in <italic>Spartina</italic> (Gramineae): III. Species chromosome numbers and their taxonomic significance.</article-title><source>Journal of the Linnean Society of London, Botany </source><volume>60</volume>: <fpage>411</fpage>-<lpage>417</lpage>. doi: <ext-link ext-link-type="uri" xlink:href="http://dx.doi.org/10.1111/j.1095-8339.1968.tb00097.x" xlink:type="simple">10.1111/j.1095-8339.1968.tb00097.x</ext-link></mixed-citation></ref><ref id="B73"><mixed-citation xmlns:xlink="http://www.w3.org/1999/xlink" xlink:type="simple"><person-group><name name-style="western"><surname>Hitchcock</surname><given-names>AS</given-names></name></person-group> (<year>1935</year>)<source> Manual of the grasses of the United States. Miscellaneous publication no. 200, United States Department of Agriculture, Washington, D.C.</source></mixed-citation></ref><ref id="B74"><mixed-citation xmlns:xlink="http://www.w3.org/1999/xlink" xlink:type="simple"><person-group><name name-style="western"><surname>Hitchcock</surname><given-names>AS</given-names></name></person-group> (<year>1951</year>)<source> Manual of grasses of the United States (ed. 2, revised by A. Chase). Miscellaneous publication no. 200, United States Department of Agriculture. Washington, D.C. </source>doi: <ext-link ext-link-type="uri" xlink:href="http://dx.doi.org/10.5962/bhl.title.5731" xlink:type="simple">10.5962/bhl.title.5731</ext-link></mixed-citation></ref><ref id="B75"><mixed-citation xmlns:xlink="http://www.w3.org/1999/xlink" xlink:type="simple"><person-group><name name-style="western"><surname>Hitchcock</surname><given-names>CL</given-names></name><name name-style="western"><surname>Cronquist</surname><given-names>A</given-names></name><name name-style="western"><surname>Ownbey</surname><given-names>M</given-names></name><name name-style="western"><surname>Thompson</surname><given-names>JW</given-names></name></person-group> (<year>1969</year>)<source> Vascular plants of the Pacific Northwest. Part 1: Vascular cryptogams, gymnosperms, and monocotyledons.</source><publisher-name>University of Washington Press</publisher-name>, <publisher-loc>Seattle and London</publisher-loc>, <lpage>914</lpage> pp.</mixed-citation></ref><ref id="B76"><mixed-citation xmlns:xlink="http://www.w3.org/1999/xlink" xlink:type="simple"><person-group><name name-style="western"><surname>Holmgren</surname><given-names>NH</given-names></name><name name-style="western"><surname>Holmgren</surname><given-names>PK</given-names></name><name name-style="western"><surname>McCauley</surname><given-names>KM</given-names></name></person-group> (<year>1998</year>)<source> The illustrated companion to Gleason and Cronquist’s manual: illustrations of the vascular plants of northeastern United States and adjacent Canada. The New York Botanical Garden, Bronx, New York.</source></mixed-citation></ref><ref id="B17"><mixed-citation xmlns:xlink="http://www.w3.org/1999/xlink" xlink:type="simple"><person-group><name name-style="western"><surname>Barkworth</surname><given-names>ME</given-names></name></person-group> (<year>2003</year>)<article-title> <italic>Spartina</italic> Schreb.</article-title> In: <person-group><name name-style="western"><surname>Barkworth</surname><given-names>ME</given-names></name><name name-style="western"><surname>Capels</surname><given-names>KM</given-names></name><name name-style="western"><surname>Long</surname><given-names>S</given-names></name><name name-style="western"><surname>Piep</surname><given-names>MB</given-names></name></person-group> (<role>Eds</role>). <issue-title>Flora of North America North of Mexico, Volume 25: Magnoliophyta: Commelinidae (in part): Poaceae, part 2.</issue-title><source>Oxford University Press</source>: <fpage>240</fpage>-<lpage>250</lpage>.</mixed-citation></ref><ref id="B38"><mixed-citation xmlns:xlink="http://www.w3.org/1999/xlink" xlink:type="simple"><person-group><name name-style="western"><surname>Cope</surname><given-names>T</given-names></name><name name-style="western"><surname>Gray</surname><given-names>A</given-names></name></person-group> (<year>2009</year>)<source> Grasses of the British Isles.</source><publisher-name>Botanical Society of the British Isles</publisher-name>, <publisher-loc>London</publisher-loc>, <lpage>612</lpage> pp.</mixed-citation></ref><ref id="B128"><mixed-citation xmlns:xlink="http://www.w3.org/1999/xlink" xlink:type="simple"><person-group><name name-style="western"><surname>Scholz</surname><given-names>H</given-names></name><name name-style="western"><surname>Chen</surname><given-names>C-W</given-names></name><name name-style="western"><surname>Jung</surname><given-names>M-J</given-names></name></person-group> (<year>2009</year>)<article-title> Supplements to the grasses (Poaceae) in Taiwan (II).</article-title><source>Taiwania </source><volume>54</volume>: <fpage>168</fpage>-<lpage>174</lpage>.</mixed-citation></ref><ref id="B99"><mixed-citation xmlns:xlink="http://www.w3.org/1999/xlink" xlink:type="simple"><person-group><name name-style="western"><surname>Mobberley</surname><given-names>DG</given-names></name></person-group> (<year>1956</year>)<article-title> Taxonomy and distribution of the genus <italic>Spartina</italic>.</article-title><source>Iowa State College Journal of Science </source><volume>30</volume>: <fpage>471</fpage>-<lpage>564</lpage>.</mixed-citation></ref><ref id="B100"><mixed-citation xmlns:xlink="http://www.w3.org/1999/xlink" xlink:type="simple"><person-group><name name-style="western"><surname>Mora-Olivo</surname><given-names>A</given-names></name><name name-style="western"><surname>Valdés-Reyna</surname><given-names>J</given-names></name></person-group> (<year>2011</year>)<article-title> Nota sobre la presencia de <italic>Spartina alterniflora</italic> Loisel. (Poaceae: Chloridoideae: Cynodonteae) en humedales Mexicanos.</article-title><source>Acta Botanica Mexicana </source><volume>95</volume>: <fpage>45</fpage>-<lpage>50</lpage>.</mixed-citation></ref><ref id="B29"><mixed-citation xmlns:xlink="http://www.w3.org/1999/xlink" xlink:type="simple"><person-group><name name-style="western"><surname>Campos</surname><given-names>JA</given-names></name><name name-style="western"><surname>Herrera</surname><given-names>M</given-names></name><name name-style="western"><surname>Biurrun</surname><given-names>I</given-names></name><name name-style="western"><surname>Loidi</surname><given-names>J</given-names></name></person-group> (<year>2004</year>)<article-title> The role of alien plants in the natural coastal vegetation in central-northern Spain.</article-title><source>Biodiversity and Conservation </source><volume>13</volume>: <fpage>2275</fpage>-<lpage>2293</lpage>. doi: <ext-link ext-link-type="uri" xlink:href="http://dx.doi.org/10.1023/B:BIOC.0000047902.27442.92" xlink:type="simple">10.1023/B:BIOC.0000047902.27442.92</ext-link></mixed-citation></ref><ref id="B107"><mixed-citation xmlns:xlink="http://www.w3.org/1999/xlink" xlink:type="simple"><person-group><name name-style="western"><surname>Partridge</surname><given-names>TR</given-names></name></person-group> (<year>1987</year>)<article-title> <italic>Spartina</italic> in New Zealand.</article-title><source>New Zealand Journal of Botany </source><volume>25</volume>: <fpage>567</fpage>-<lpage>575</lpage>.</mixed-citation></ref><ref id="B24"><mixed-citation xmlns:xlink="http://www.w3.org/1999/xlink" xlink:type="simple"><person-group><name name-style="western"><surname>Bixing</surname><given-names>S</given-names></name><name name-style="western"><surname>Phillips</surname><given-names>SM</given-names></name></person-group> (<year>2006</year>)<article-title> <italic>Spartina</italic>.</article-title> In: <person-group><name name-style="western"><surname>Zhengyi</surname><given-names>W</given-names></name><name name-style="western"><surname>Raven</surname><given-names>PH</given-names></name><name name-style="western"><surname>Deyuan</surname><given-names>H</given-names></name></person-group> (<role>Eds</role>). <issue-title>Flora of China: Poaceae.</issue-title><source>Missouri Botanical Garden Press, St. Louis</source>: <fpage>493</fpage>-<lpage>494</lpage>.</mixed-citation></ref><ref id="B4"><mixed-citation xmlns:xlink="http://www.w3.org/1999/xlink" xlink:type="simple"><person-group><name name-style="western"><surname>An</surname><given-names>SQ</given-names></name><name name-style="western"><surname>Gu</surname><given-names>BH</given-names></name><name name-style="western"><surname>Zhou</surname><given-names>CF</given-names></name><name name-style="western"><surname>Wang</surname><given-names>ZS</given-names></name><name name-style="western"><surname>Deng</surname><given-names>ZF</given-names></name><name name-style="western"><surname>Zhi</surname><given-names>YB</given-names></name><name name-style="western"><surname>Li</surname><given-names>HL</given-names></name><name name-style="western"><surname>Chen</surname><given-names>L</given-names></name><name name-style="western"><surname>Yu</surname><given-names>DH</given-names></name><name name-style="western"><surname>Liu</surname><given-names>YH</given-names></name></person-group> (<year>2007</year>)<article-title> <italic>Spartina</italic> invasion in China: implications for invasive species management and future research.</article-title><source>Weed Research </source><volume>47</volume>: <fpage>183</fpage>-<lpage>191</lpage>. doi: <ext-link ext-link-type="uri" xlink:href="http://dx.doi.org/10.1111/j.1365-3180.2007.00559.x" xlink:type="simple">10.1111/j.1365-3180.2007.00559.x</ext-link></mixed-citation></ref><ref id="B89"><mixed-citation xmlns:xlink="http://www.w3.org/1999/xlink" xlink:type="simple"><person-group><name name-style="western"><surname>Loiseleur-Deslongchamps</surname><given-names>JLA</given-names></name></person-group> (<year>1807</year>)<source> Flora Gallica, seu enumeratio plantarum in gallia sponte nascentium, 742 pp.</source></mixed-citation></ref><ref id="B27"><mixed-citation xmlns:xlink="http://www.w3.org/1999/xlink" xlink:type="simple"><person-group><name name-style="western"><surname>Bromfield</surname><given-names>WA</given-names></name></person-group> (<year>1836</year>)<article-title> A description of <italic>Spartina alterniflora</italic> of Loiseleur. A new British species.</article-title><source>Hooker’s Companion to the Botanical Magazine </source><volume>2</volume>: <fpage>254</fpage>-<lpage>263</lpage>.</mixed-citation></ref><ref id="B94"><mixed-citation xmlns:xlink="http://www.w3.org/1999/xlink" xlink:type="simple"><person-group><name name-style="western"><surname>Marchant</surname><given-names>CJ</given-names></name><name name-style="western"><surname>Goodman</surname><given-names>PJ</given-names></name></person-group> (<year>1969a</year>)<article-title> 2. <italic>Spartina alterniflora</italic> Loisel.</article-title><source>Journal of Ecology </source><volume>57</volume>: <fpage>291</fpage>-<lpage>295</lpage>. doi: <ext-link ext-link-type="uri" xlink:href="http://dx.doi.org/10.2307/2258223" xlink:type="simple">10.2307/2258223</ext-link></mixed-citation></ref><ref id="B95"><mixed-citation xmlns:xlink="http://www.w3.org/1999/xlink" xlink:type="simple"><person-group><name name-style="western"><surname>Marchant</surname><given-names>CJ</given-names></name><name name-style="western"><surname>Goodman</surname><given-names>PJ</given-names></name></person-group> (<year>1969b</year>)<article-title> 3. <italic>Spartina glabra</italic> Muhl.</article-title><source>Journal of Ecology </source><volume>57</volume>: <fpage>295</fpage>-<lpage>297</lpage>. doi: <ext-link ext-link-type="uri" xlink:href="http://dx.doi.org/10.2307/2258224" xlink:type="simple">10.2307/2258224</ext-link></mixed-citation></ref><ref id="B130"><mixed-citation xmlns:xlink="http://www.w3.org/1999/xlink" xlink:type="simple"><person-group><name name-style="western"><surname>Scheffer</surname><given-names>TH</given-names></name></person-group> (<year>1945</year>)<article-title> The introduction of <italic>Spartina alterniflora</italic> to Washington with oyster culture.</article-title><source>Leaflets of Western Botany </source><volume>4</volume>: <fpage>163</fpage>-<lpage>164</lpage>.</mixed-citation></ref><ref id="B35"><mixed-citation xmlns:xlink="http://www.w3.org/1999/xlink" xlink:type="simple"><person-group><name name-style="western"><surname>Civille</surname><given-names>JC</given-names></name><name name-style="western"><surname>Sayce</surname><given-names>K</given-names></name><name name-style="western"><surname>Smith</surname><given-names>SD</given-names></name><name name-style="western"><surname>Strong</surname><given-names>DR</given-names></name></person-group> (<year>2005</year>)<article-title> Reconstructing a century of <italic>Spartina alterniflora</italic> invasion with historical records and contemporary remote sensing.</article-title><source>Ecoscience </source><volume>12</volume>: <fpage>330</fpage>-<lpage>338</lpage>. doi: <ext-link ext-link-type="uri" xlink:href="http://dx.doi.org/10.2980/i1195-6860-12-3-330.1" xlink:type="simple">10.2980/i1195-6860-12-3-330.1</ext-link></mixed-citation></ref><ref id="B135"><mixed-citation xmlns:xlink="http://www.w3.org/1999/xlink" xlink:type="simple"><person-group><name name-style="western"><surname>Stiller</surname><given-names>JW</given-names></name><name name-style="western"><surname>Denton</surname><given-names>AL</given-names></name></person-group> (<year>1995</year>)<article-title> One hundred years of <italic>Spartina alterniflora</italic> (Poaceae) in Willapa Bay, Washington: random amplified polymorphic DNA analysis of an invasive population.</article-title><source>Molecular Ecology </source><volume>4</volume>: <fpage>355</fpage>-<lpage>364</lpage>. doi: <ext-link ext-link-type="uri" xlink:href="http://dx.doi.org/10.1111/j.1365-294X.1995.tb00228.x" xlink:type="simple">10.1111/j.1365-294X.1995.tb00228.x</ext-link></mixed-citation></ref><ref id="B50"><mixed-citation xmlns:xlink="http://www.w3.org/1999/xlink" xlink:type="simple"><person-group><name name-style="western"><surname>Feist</surname><given-names>BE</given-names></name><name name-style="western"><surname>Simenstad</surname><given-names>CA</given-names></name></person-group> (<year>2000</year>)<article-title> Expansion rates and recruitment of exotic smooth cordgrass, <italic>Spartina alterniflora</italic> (Loisel), colonizing unvegetated littoral flats in Willapa Bay, Washington.</article-title><source>Estuaries </source><volume>23</volume>: <fpage>267</fpage>-<lpage>274</lpage>.</mixed-citation></ref><ref id="B41"><mixed-citation xmlns:xlink="http://www.w3.org/1999/xlink" xlink:type="simple"><person-group><name name-style="western"><surname>Davis</surname><given-names>HG</given-names></name><name name-style="western"><surname>Taylor</surname><given-names>CM</given-names></name><name name-style="western"><surname>Civille</surname><given-names>JC</given-names></name><name name-style="western"><surname>Strong</surname><given-names>DR</given-names></name></person-group> (<year>2004a</year>)<article-title> An Allee effect at the front of a plant invasion: <italic>Spartina</italic> in a Pacific estuary.</article-title><source>Journal of Ecology </source><volume>92</volume>: <fpage>321</fpage>-<lpage>327</lpage>. doi: <ext-link ext-link-type="uri" xlink:href="http://dx.doi.org/10.1111/j.0022-0477.2004.00873.x" xlink:type="simple">10.1111/j.0022-0477.2004.00873.x</ext-link></mixed-citation></ref><ref id="B42"><mixed-citation xmlns:xlink="http://www.w3.org/1999/xlink" xlink:type="simple"><person-group><name name-style="western"><surname>Davis</surname><given-names>HG</given-names></name><name name-style="western"><surname>Taylor</surname><given-names>CM</given-names></name><name name-style="western"><surname>Lambrinos</surname><given-names>JG</given-names></name><name name-style="western"><surname>Strong</surname><given-names>DR</given-names></name></person-group> (<year>2004b</year>)<article-title> Pollen limitation causes an Allee effect in a wind-pollinated invasive grass (<italic>Spartina alterniflora</italic>).</article-title><source>Proceedings of the National Academy of Sciences of the United States of America </source><volume>101</volume>: <fpage>13804</fpage>-<lpage>13807</lpage>. doi: <ext-link ext-link-type="uri" xlink:href="http://dx.doi.org/10.1073/pnas.0405230101" xlink:type="simple">10.1073/pnas.0405230101</ext-link></mixed-citation></ref><ref id="B138"><mixed-citation xmlns:xlink="http://www.w3.org/1999/xlink" xlink:type="simple"><person-group><name name-style="western"><surname>Taylor</surname><given-names>C</given-names></name><name name-style="western"><surname>Hastings</surname><given-names>A</given-names></name></person-group> (<year>2004</year>)<article-title> Finding optimal control strategies for invasive species: a density structured model for <italic>Spartina alterniflora</italic>.</article-title><source>Journal of Applied Ecology </source><volume>41</volume>: <fpage>1049</fpage>-<lpage>1057</lpage>. doi: <ext-link ext-link-type="uri" xlink:href="http://dx.doi.org/10.1111/j.0021-8901.2004.00979.x" xlink:type="simple">10.1111/j.0021-8901.2004.00979.x</ext-link></mixed-citation></ref><ref id="B63"><mixed-citation xmlns:xlink="http://www.w3.org/1999/xlink" xlink:type="simple"><person-group><name name-style="western"><surname>Grosholz</surname><given-names>E</given-names></name><name name-style="western"><surname>Levin</surname><given-names>L</given-names></name><name name-style="western"><surname>Tyler</surname><given-names>A</given-names></name><name name-style="western"><surname>Neira</surname><given-names>C</given-names></name></person-group> (<year>2009</year>)<article-title> Changes in community structure and ecosystem function following <italic>Spartina alterniflora</italic> invasion of Pacific Estuaries.</article-title> In: <person-group><name name-style="western"><surname>Silliman</surname><given-names>BR</given-names></name><name name-style="western"><surname>Grosholz</surname><given-names>ED</given-names></name><name name-style="western"><surname>Bertness</surname><given-names>MD</given-names></name></person-group> (<role>Eds</role>). <issue-title>Human impacts on salt marshes: a global perspective.</issue-title><source>University of California Press, Berkeley and Los Angeles</source>: <fpage>23</fpage>-<lpage>40</lpage>.</mixed-citation></ref><ref id="B61"><mixed-citation xmlns:xlink="http://www.w3.org/1999/xlink" xlink:type="simple"><person-group><name name-style="western"><surname>Grevstad</surname><given-names>FS</given-names></name><name name-style="western"><surname>Strong</surname><given-names>DR</given-names></name><name name-style="western"><surname>Garcia-Rossi</surname><given-names>D</given-names></name><name name-style="western"><surname>Switzer</surname><given-names>RW</given-names></name><name name-style="western"><surname>Wecker</surname><given-names>MS</given-names></name></person-group> (<year>2003</year>)<article-title> Biological control of <italic>Spartina alterniflora</italic> in Willapa Bay, Washington using the planthopper <italic>Prokelisia marginata</italic>: agent specificity and early results.</article-title><source>Biological Control </source><volume>27</volume>: <fpage>32</fpage>-<lpage>42</lpage>. doi: <ext-link ext-link-type="uri" xlink:href="http://dx.doi.org/10.1016/S1049-9644(02)00181-0" xlink:type="simple">10.1016/S1049-9644(02)00181-0</ext-link></mixed-citation></ref><ref id="B139"><mixed-citation xmlns:xlink="http://www.w3.org/1999/xlink" xlink:type="simple"><person-group><name name-style="western"><surname>Wiggins</surname><given-names>J</given-names></name><name name-style="western"><surname>Binney</surname><given-names>E</given-names></name></person-group> (<year>1987</year>)<source> A baseline study of the distribution of <italic>Spartina alterniflora</italic> in Padilla Bay. Report to Washington State Department of Ecology, Padilla Bay National Estuarine Research Reserve. Padilla Bay National Estuarine Research Reserve Reprint Series No 7: 28pp. <ext-link ext-link-type="uri" xlink:href="http://padillabay.gov/researchrep/rs7.asp" xlink:type="simple">http://padillabay.gov/researchrep/rs7.asp</ext-link> [accessed 21 February 2012] (Archived by WebCite® at <ext-link ext-link-type="uri" xlink:href="http://www.webcitation.org/65cwV3AKE" xlink:type="simple">http://www.webcitation.org/65cwV3AKE</ext-link>)</source></mixed-citation></ref><ref id="B119"><mixed-citation xmlns:xlink="http://www.w3.org/1999/xlink" xlink:type="simple"><person-group><name name-style="western"><surname>Riggs</surname><given-names>SR</given-names></name></person-group> (<year>1992</year>)<source> Distribution of <italic>Spartina alterniflora</italic> in Padilla Bay, Washington, in 1991. Washington State Department of Ecology, Padilla Bay National Estuarine Research Reserve Technical Report No 3, Mount Vernon, Washington, 63 pp. <ext-link ext-link-type="uri" xlink:href="http://padillabay.gov/researchrep/tr3.asp" xlink:type="simple">http://padillabay.gov/researchrep/tr3.asp</ext-link> [accessed 21 February 2012] (Archived by WebCite® at <ext-link ext-link-type="uri" xlink:href="http://www.webcitation.org/65cwFfAZd" xlink:type="simple">http://www.webcitation.org/65cwFfAZd</ext-link>)</source></mixed-citation></ref><ref id="B77"><mixed-citation xmlns:xlink="http://www.w3.org/1999/xlink" xlink:type="simple"><person-group><name name-style="western"><surname>Howard</surname><given-names>V</given-names></name></person-group> (<year>2005</year>)<source> Oregon <italic>Spartina</italic> summary (as of July 25, 2005). <ext-link ext-link-type="uri" xlink:href="http://web.pdx.edu/~vhoward/spartina/Oregon/ORSpartinaSummary.July25_2005.pdf" xlink:type="simple">http://web.pdx.edu/~vhoward/spartina/Oregon/ORSpartinaSummary.July25_2005.pdf</ext-link> [accessed 22 Feb 2012] (Archived by WebCite® at <ext-link ext-link-type="uri" xlink:href="http://www.webcitationorg/65fbovlq2" xlink:type="simple">http://www.webcitationorg/65fbovlq2</ext-link>)</source></mixed-citation></ref><ref id="B142"><mixed-citation xmlns:xlink="http://www.w3.org/1999/xlink" xlink:type="simple"><person-group><name name-style="western"><surname>Wilson</surname><given-names>BL</given-names></name><name name-style="western"><surname>Brainerd</surname><given-names>R</given-names></name><name name-style="western"><surname>Otting</surname><given-names>N</given-names></name></person-group> (<year>2012</year>)<source> Poaceae Barnhart. In: Hardison L et al. (Eds) Flora of Oregon. <ext-link ext-link-type="uri" xlink:href="http://www.oregonfloraorg/flora.php" xlink:type="simple">http://www.oregonfloraorg/flora.php</ext-link> [accessed 23 Feb 2012] (Archived by WebCite® at <ext-link ext-link-type="uri" xlink:href="http://www.webcitationorg/65faC4zwC" xlink:type="simple">http://www.webcitationorg/65faC4zwC</ext-link>)</source></mixed-citation></ref><ref id="B132"><mixed-citation xmlns:xlink="http://www.w3.org/1999/xlink" xlink:type="simple"><person-group><name name-style="western"><surname>Spicher</surname><given-names>D</given-names></name><name name-style="western"><surname>Josselyn</surname><given-names>M</given-names></name></person-group> (<year>1985</year>)<article-title> <italic>Spartina</italic> (Gramineae) in northern California: distribution and taxonomic notes.</article-title><source>Madroño </source><volume>32</volume>: <fpage>158</fpage>-<lpage>167</lpage>.</mixed-citation></ref><ref id="B12"><mixed-citation xmlns:xlink="http://www.w3.org/1999/xlink" xlink:type="simple"><person-group><name name-style="western"><surname>Ayres</surname><given-names>D</given-names></name><name name-style="western"><surname>Strong</surname><given-names>DR</given-names></name><name name-style="western"><surname>Baye</surname><given-names>P</given-names></name></person-group> (<year>2003</year>)<source><italic>Spartina foliosa</italic> – a common species on the road to rarity? Madroño 50: 209–213.</source></mixed-citation></ref><ref id="B28"><mixed-citation xmlns:xlink="http://www.w3.org/1999/xlink" xlink:type="simple"><person-group><name name-style="western"><surname>Callaway</surname><given-names>J</given-names></name><name name-style="western"><surname>Josselyn</surname><given-names>M</given-names></name></person-group> (<year>1992</year>)<article-title> The introduction and spread of smooth cordgrass (<italic>Spartina alterniflora</italic>) in South San Francisco Bay.</article-title><source>Estuaries and Coasts </source><volume>15</volume>: <fpage>218</fpage>-<lpage>226</lpage>. doi: <ext-link ext-link-type="uri" xlink:href="http://dx.doi.org/10.2307/1352695" xlink:type="simple">10.2307/1352695</ext-link></mixed-citation></ref><ref id="B40"><mixed-citation xmlns:xlink="http://www.w3.org/1999/xlink" xlink:type="simple"><person-group><name name-style="western"><surname>Daehler</surname><given-names>CC</given-names></name><name name-style="western"><surname>Strong</surname><given-names>DR</given-names></name></person-group> (<year>1997</year>)<article-title> Hybridization between introduced smooth cordgrass (<italic>Spartina alterniflora</italic>; Poaceae) and native California cordgrass (<italic>Spartina foliosa</italic>) in San Francisco Bay, California, USA.</article-title><source>American Journal of Botany </source><volume>84</volume>: <fpage>607</fpage>-<lpage>611</lpage>. doi: <ext-link ext-link-type="uri" xlink:href="http://dx.doi.org/10.2307/2445896" xlink:type="simple">10.2307/2445896</ext-link></mixed-citation></ref><ref id="B10"><mixed-citation xmlns:xlink="http://www.w3.org/1999/xlink" xlink:type="simple"><person-group><name name-style="western"><surname>Ayres</surname><given-names>D</given-names></name><name name-style="western"><surname>Garcia-Rossi</surname><given-names>D</given-names></name><name name-style="western"><surname>Davis</surname><given-names>H</given-names></name><name name-style="western"><surname>Strong</surname><given-names>D</given-names></name></person-group> (<year>1999</year>)<article-title> Extent and degree of hybridization between exotic (<italic>Spartina alterniflora</italic>) and native (<italic>Spartina foliosa</italic>) cordgrass (Poaceae) in California, USA determined by random amplified polymorphic DNA (RAPDs).</article-title><source>Molecular Ecology </source><volume>8</volume>: <fpage>1179</fpage>-<lpage>1186</lpage>. doi: <ext-link ext-link-type="uri" xlink:href="http://dx.doi.org/10.1046/j.1365-294x.1999.00679.x" xlink:type="simple">10.1046/j.1365-294x.1999.00679.x</ext-link></mixed-citation></ref><ref id="B13"><mixed-citation xmlns:xlink="http://www.w3.org/1999/xlink" xlink:type="simple"><person-group><name name-style="western"><surname>Ayres</surname><given-names>DR</given-names></name><name name-style="western"><surname>Smith</surname><given-names>DL</given-names></name><name name-style="western"><surname>Zaremba</surname><given-names>K</given-names></name><name name-style="western"><surname>Klohr</surname><given-names>S</given-names></name><name name-style="western"><surname>Strong</surname><given-names>DR</given-names></name></person-group> (<year>2004</year>)<article-title> Spread of exotic cordgrasses and hybrids (<italic>Spartina</italic> sp.) in the tidal marshes of San Francisco Bay, California, USA.</article-title><source>Biological Invasions </source><volume>6</volume>: <fpage>221</fpage>-<lpage>231</lpage>. doi: <ext-link ext-link-type="uri" xlink:href="http://dx.doi.org/10.1023/B:BINV.0000022140.07404.b7" xlink:type="simple">10.1023/B:BINV.0000022140.07404.b7</ext-link></mixed-citation></ref><ref id="B8"><mixed-citation xmlns:xlink="http://www.w3.org/1999/xlink" xlink:type="simple"><person-group><name name-style="western"><surname>Anttila</surname><given-names>C</given-names></name><name name-style="western"><surname>King</surname><given-names>R</given-names></name><name name-style="western"><surname>Ferris</surname><given-names>C</given-names></name><name name-style="western"><surname>Ayres</surname><given-names>D</given-names></name><name name-style="western"><surname>Strong</surname><given-names>D</given-names></name></person-group> (<year>2000</year>)<article-title> Reciprocal hybrid formation of <italic>Spartina</italic> in San Francisco Bay.</article-title><source>Molecular Ecology </source><volume>9</volume>: <fpage>765</fpage>-<lpage>770</lpage>. doi: <ext-link ext-link-type="uri" xlink:href="http://dx.doi.org/10.1046/j.1365-294x.2000.00935.x" xlink:type="simple">10.1046/j.1365-294x.2000.00935.x</ext-link></mixed-citation></ref><ref id="B39"><mixed-citation xmlns:xlink="http://www.w3.org/1999/xlink" xlink:type="simple"><person-group><name name-style="western"><surname>Daehler</surname><given-names>CC</given-names></name><name name-style="western"><surname>Strong</surname><given-names>DR</given-names></name></person-group> (<year>1996</year>)<article-title> Status, prediction and prevention of introduced cordgrass <italic>Spartina</italic> spp. invasions in Pacific estuaries, USA.</article-title><source>Biological Conservation </source><volume>78</volume>: <fpage>51</fpage>-<lpage>58</lpage>. doi: <ext-link ext-link-type="uri" xlink:href="http://dx.doi.org/10.1016/0006-3207(96)00017-1" xlink:type="simple">10.1016/0006-3207(96)00017-1</ext-link></mixed-citation></ref><ref id="B120"><mixed-citation xmlns:xlink="http://www.w3.org/1999/xlink" xlink:type="simple"><person-group><name name-style="western"><surname>Roe</surname><given-names>HM</given-names></name><name name-style="western"><surname>Doherty</surname><given-names>CT</given-names></name><name name-style="western"><surname>Patterson</surname><given-names>RT</given-names></name><name name-style="western"><surname>Swindles</surname><given-names>GT</given-names></name></person-group> (<year>2009</year>)<article-title> Contemporary distributions of saltmarsh diatoms in the Seymour–Belize Inlet Complex, British Columbia, Canada: Implications for studies of sea-level change.</article-title><source>Marine Micropaleontology </source><volume>70</volume>: <fpage>134</fpage>-<lpage>150</lpage>. doi: <ext-link ext-link-type="uri" xlink:href="http://dx.doi.org/10.1016/j.marmicro.2008.12.001" xlink:type="simple">10.1016/j.marmicro.2008.12.001</ext-link></mixed-citation></ref><ref id="B85"><mixed-citation xmlns:xlink="http://www.w3.org/1999/xlink" xlink:type="simple"><person-group><name name-style="western"><surname>Kozloff</surname><given-names>EN</given-names></name></person-group> (<year>2005</year>)<source> Plants of western Oregon, Washington &amp; British Columbia.</source><publisher-name>Timber Press, Portland</publisher-name>, <publisher-loc>Oregon</publisher-loc>, <lpage>512</lpage> pp.</mixed-citation></ref></ref-list></tp:taxon-treatment>
