# Supplementary material for: Taxonomic synopsis of invasive and native Spartina (Poaceae, Chloridoideae) in the Pacific Northwest (British Columbia, Washington and Oregon), including the first report of Spartina ×townsendii for British Columbia, Canada
Source: PhytoKeys. 2012 Mar 21;(10):25–82. doi: 10.3897/phytokeys.10.2734 (PMC3310194; doi:10.3897/phytokeys.10.2734)
Supplement: XML Treatment for Spartina anglica [file phytokeys.10.2734-treatment3.xml]

<!DOCTYPE tp:taxon-treatment
  PUBLIC "-//TaxonX//DTD Taxonomic Treatment Publishing DTD v0 20100105//EN" "tax-treatment-NSO.dtd">
<tp:taxon-treatment xmlns:tp="http://www.plazi.org/taxpub"><tp:treatment-meta><mixed-citation publication-type="journal"><person-group><name><surname>Saarela</surname><given-names>Jeffery M.</given-names></name></person-group><article-title>Taxonomic synopsis of invasive and native 
                    <italic>Spartina</italic> (Poaceae, Chloridoideae) in the Pacific Northwest (British Columbia, Washington and Oregon),  including the first report of 
                    <italic>Spartina ×townsendii</italic> for British Columbia, Canada
                </article-title><source>PhytoKeys</source><day>21</day><month>3</month><year>2012</year><volume>2012</volume><issue>10</issue><fpage>25</fpage><lpage>82</lpage><pub-id pub-id-type="doi">10.3897/phytokeys.10.2734</pub-id></mixed-citation></tp:treatment-meta><tp:nomenclature><tp:taxon-name>
                        <tp:taxon-name-part taxon-name-part-type="genus">Spartina</tp:taxon-name-part>
                        <tp:taxon-name-part taxon-name-part-type="species">anglica</tp:taxon-name-part>
                    <object-id xmlns:xlink="http://www.w3.org/1999/xlink" xlink:type="simple">http://species-id.net/wiki/Spartina_anglica</object-id>
                    </tp:taxon-name><tp:taxon-authority>C.E. Hubb., Bot. J. Linn. Soc. 76(4): 364. 1978.</tp:taxon-authority><tp:nomenclature-citation-list><tp:nomenclature-citation><tp:taxon-name>Spartina townsendii </tp:taxon-name><comment>var. <italic>anglica </italic>(C.E. Hubb.) Lambinon &amp; Maquet, Nouv. Fl. Belgique, Luxembourg, N. France (ed. 3) 923: 1983. <bold>Type.</bold> United Kingdom. West Sussex: Bosham, fruiging shore on mud-flats and muddy shingle, extending into water of Chichester Harbour, forming extensive masses, 17 Aug 1968, C.E.Hubbard S.17868A, sheet II (lectotype:K [K000710270!], here designated; isotypes: K [K000710269!], L [L100190!], US[US2907471!]). Note:The collection designated as the holotype by <xref ref-type="bibr" rid="B81">Hubbard (1978)</xref>, <italic>Hubbard S.17868A</italic>, is mounted on two sheets at K: K000710269 and K000710270. The latter is clearly labeled ‘sheet II’, but the former is not reciprocally cross-labeled as ‘sheet I’ therefore the two sheets are duplicates according to the Code. The specimen indicated as ‘sheet II” is more robust, and is here designated as the lectotype.</comment></tp:nomenclature-citation></tp:nomenclature-citation-list></tp:nomenclature><tp:treatment-sec sec-type="Description"><title>Description.</title><p>Culms 32–104 cm tall, thick, fleshy,rhizomatous, forming clumps and dense swards. Sheaths glabrous, occasionally with short, scattered hairs, when present hairs to 0.2 mm long; ligules 1–3 mm long; blades 6–45 cm long × 4–10 mm wide, flat proximally, moderately to strongly involute distally, divergent 30–60° from culms, adaxial surfaces glabrous, occasionally sparsely pubescent proximally, when present hairs to 0.2 mm long, abaxial surfaces glabrous, occasionally sparsely pubescent proximally, when present hairs to 0.5 mm long, margins smooth. Inflorescences 12–21.5(–31.5) cm long × 7–25 mm wide at midpoint, erect, with (2)3–5(–11) branches; branches (7–)8–15(–20) cm long × (3–)4–5(–6) mm wide, appressed to main axis or ascending; rachises 1–2.2 mm wide between spikelets, extending 2–20 mm beyond the distal spikelet, glabrous, margins glabrous, occasionally sparsely pubescent, when present the hairs 0.2–0.4 mm long. Spikelets (15–)16.5–25 mm long × 1.8–2.5(–2.8) mm wide, weakly appressed, weakly overlapping, calluses (1.5–)2–4.5 mm long. Glumes (weakly) moderately or densely pubescent, hairs 0.1–0.3 mm long, hairs usually denser and to 0.6 mm long proximally; keels scabrous or ciliate, hairs to 0.5 mm long; lower glumes 8–14 mm long × 0.5–0.7 mm wide, 1-veined, tips acute or obtuse; upper glumes 13–22 mm long × 1–1.5 mm wide, 3–6 veined, tips obtuse or acute; lemmas 11–17 mm long, 1–3-veined, appressed pubescent distally, glabrous proximally, margins membranous; paleas exceeding lemmas by 1–2 mm; anthers 7–10 mm long, yellowish, usually fully exserted at maturity, dehiscent, pollen fertile. 2<italic>n</italic> = 120, 122, 124 (<xref ref-type="bibr" rid="B90">Marchant 1963</xref>, <xref ref-type="bibr" rid="B92">1968b</xref>).</p></tp:treatment-sec><tp:treatment-sec sec-type="Common name"><title>Common name.</title><p>English cordgrass; common cordgrass.</p></tp:treatment-sec><tp:treatment-sec sec-type="Etymology"><title>Etymology.</title><p>The Latin epithet <italic>anglica</italic> means English, given to the species in reference to England, its place of origin.</p></tp:treatment-sec><tp:treatment-sec sec-type="Illustrations"><title>Illustrations.</title><p><xref ref-type="bibr" rid="B17">Barkworth 2003</xref>:248, <xref ref-type="bibr" rid="B38">Cope and Gray 2009</xref>:551.</p></tp:treatment-sec><tp:treatment-sec sec-type="Distribution"><title>Distribution.</title><p>Britain, China (<xref ref-type="bibr" rid="B4">An et al. 2007</xref>, <xref ref-type="bibr" rid="B24">Bixing and Phillips 2006</xref>), Australia (Tasmania, Victoria, <xref ref-type="bibr" rid="B86">Kriwoken and Hedge 2000</xref>), New Zealand (<xref ref-type="bibr" rid="B107">Partridge 1987</xref>), France (western coastal Brittany, <xref ref-type="bibr" rid="B18">Baumel et al. 2001</xref>), United States of America (Washington, California), and Canada (British Columbia).</p><!--PageBreak--></tp:treatment-sec><tp:treatment-sec sec-type="Comments"><title>Comments.</title><p><italic><tp:taxon-name>Spartina anglica</tp:taxon-name></italic> is an amphidiploid taxon that arose in Britain in the 18<sup>th</sup> century from chromosome doubling of the sterile F1 hybrid taxon <italic><tp:taxon-name>Spartina ×townsendii</tp:taxon-name></italic> (see the discussion under that species for details, and reviews in Marchant 1968 and <xref ref-type="bibr" rid="B61">Gray et al. 1991</xref>). The origin of <italic><tp:taxon-name>Spartina anglica</tp:taxon-name></italic> is a remarkable and well-studied example of allopolyploid evolution.</p><p><italic><tp:taxon-name>Spartina anglica</tp:taxon-name></italic> is a problematic invasive species in coastal areas of western North America, and has been present on the continent for over fifty years. In the United States it is known from Washington and California. It was planted in Puget Sound, Washington in 1961 (<xref ref-type="bibr" rid="B132">Spicher and Josselyn 1985</xref>, <xref ref-type="bibr" rid="B56">Frenkel 1987</xref>) to provide forage for cattle and to stabilize a dike system (<xref ref-type="bibr" rid="B66">Hacker et al. 2001</xref>). By 1997, it had expanded substantially in Puget Sound, occurring in 73 sites and covering 397 solid hectares of intertidal habitat (<xref ref-type="bibr" rid="B66">Hacker et al. 2001</xref>, see <xref ref-type="bibr" rid="B68">Hedge et al. 2003</xref>). Eradication efforts in this region began in 1997 (<xref ref-type="bibr" rid="B66">Hacker et al. 2001</xref>). In 1977 <italic><tp:taxon-name>Spartina anglica</tp:taxon-name></italic> was deliberately transplanted from Puget Sound to California where it was introduced at Creekside Park Marsh in San Francisco Bay, Marin County (<xref ref-type="bibr" rid="B132">Spicher and Josselyn 1985</xref>), and it persists at this single location in the state (e.g., <xref ref-type="bibr" rid="B62">Grijalva et al. 2006</xref>, <xref ref-type="bibr" rid="B124">San Francisco Estuary Invasive Spartina Project 2012</xref>). <italic><tp:taxon-name>Spartina anglica</tp:taxon-name></italic> is mentioned, but not treated in <xref ref-type="bibr" rid="B16">Baird and Thieret (2012)</xref>.</p><p><italic><tp:taxon-name>Spartina anglica</tp:taxon-name></italic> was discovered in British Columbia in 2003 on Roberts Banks in the Fraser River estuary and in Boundary Bay along the British Columbia and Washington border (<xref ref-type="bibr" rid="B140">Williams 2004</xref>). <xref ref-type="bibr" rid="B140">Williams (2004)</xref> noted the infestation to be in its early stages in 2003, and estimated the species to have arrived in the area some three to five years earlier. Additional collections were made in 2004 in Boundary Bay (Lim s.n., V-two specimens) and on Roberts Banks (<xref ref-type="bibr" rid="B140">Williams 2004</xref>-1, 2004-2 [<xref ref-type="fig" rid="F3">Fig. 3</xref>], 2004-3). Following this initial documentation of <italic><tp:taxon-name>Spartina anglica</tp:taxon-name></italic> in British Columbia, extensive field surveys and mapping exercises were undertaken to determine the extent of the species at Roberts Bank and in Boundary Bay, and an eradication plan was implemented (Dresen et al. 2010; <xref ref-type="bibr" rid="B141">Williams et al. 2010</xref>). Despite removal and eradication efforts, by 2009 <italic><tp:taxon-name>Spartina anglica</tp:taxon-name></italic> had increased dramatically in these regions (<xref ref-type="bibr" rid="B46">Ducks Unlimited Canada 2010</xref>). It is currently reproducing by seed production and vegetatively by outward clonal growth forming meadows and by drifting plant parts (R. Knight, personal communication 2010). There are only a few herbarium collections documenting <italic><tp:taxon-name>Spartina anglica</tp:taxon-name></italic> in the province, collected by G. Williams and P. Lim when the taxon was first found. Additional collections should be made at these and other sites where the species is found, to properly document its continued existence and spread.</p><fig id="F3" position="float" orientation="portrait"><label>Figure 3.</label><caption><p>Photograph of a specimen of <italic><tp:taxon-name>Spartina anglica</tp:taxon-name></italic> collected in Boundary Bay, south of Vancouver, British Columbia (<xref ref-type="bibr" rid="B140">Williams 2004</xref>-2, UBC). Image published with the permission of the University of British Columbia Herbarium, Beaty Biodiversity Museum.</p></caption><graphic xmlns:xlink="http://www.w3.org/1999/xlink" xlink:href="PhytoKeys-010-025-g003.jpg" position="float" orientation="portrait" xlink:type="simple"/></fig></tp:treatment-sec><tp:treatment-sec sec-type="Morphology"><title>Morphology.</title><p>The description here is based on collections from Washington, Oregon, and British Columbia, and Old World material housed at CAN and UBC (see Specimens Examined). <italic><tp:taxon-name>Spartina anglica</tp:taxon-name></italic> is morphologically similar to <italic><tp:taxon-name>Spartina ×townsendii</tp:taxon-name></italic>, and the two can be challenging to distinguish. Differences between these species were characterized in detail by <xref ref-type="bibr" rid="B91">Marchant (1968a)</xref>, and my observations here are in general accordance with his findings. <xref ref-type="bibr" rid="B99">Mobberley (1956)</xref> commented only briefly on their differences in his treatment of <italic><tp:taxon-name>Spartina ×townsendii</tp:taxon-name></italic>, the name under which both ploidal forms of the taxon were recognized at the time. Only a few taxonomic keys in North America include both taxa (<xref ref-type="bibr" rid="B17">Barkworth 2003</xref>, <xref ref-type="bibr" rid="B85">Kozloff 2005</xref>), emphasizing variation in ligule <!--PageBreak--><!--PageBreak-->length, anther length, and anther dehiscence for identification. In addition to these characters, the key presented here includes spikelet length, upper glume venation, and upper glume length.</p><p>Overall, plants of <italic><tp:taxon-name>Spartina anglica</tp:taxon-name></italic> tend to be larger than those of <italic><tp:taxon-name>Spartina ×townsendii</tp:taxon-name></italic>, including the lengths of reproductive structures useful in distinguishing the taxa. The species can be distinguished with careful measurements on herbarium specimens, though there is some overlap in the diagnostic morphological characteristics. When making a determination, multiple characters should be examined and multiple measurements should be made on a single plant when possible. <italic><tp:taxon-name>Spartina anglica</tp:taxon-name></italic> is distinguished from <italic><tp:taxon-name>Spartina ×townsendii</tp:taxon-name></italic> by its longer spikelets [(15–)16.5–25 mm long vs. 14–17.5 mm long]; longer anthers [7–10 mm long vs. 5–7(–8.5) mm long]; anthers that are fully exserted and dehiscent [vs. anthers that are not or incompletely exserted and indehiscent; <xref ref-type="fig" rid="F4">Fig. 4</xref>]; fertile pollen [vs. sterile pollen (see below and <xref ref-type="fig" rid="F5">Fig. 5</xref>)]; longer ligules [1–3 mm long vs. 1–1.5 mm long]; 3–6-veined upper glumes [vs. 3-veined upper glumes]; and longer upper glumes [13–22 mm long vs. 12.5–16.5 mm long]. <xref ref-type="bibr" rid="B91">Marchant (1968a)</xref> observed that leaf blade angle with respect to the culm can be used to differentiate the taxa, as the blades tend to be more erect in <italic><tp:taxon-name>Spartina ×townsendii</tp:taxon-name></italic> [blades forming an angle 30–40° with respect to the culm] and more spreading in S. <italic>anglica</italic> [blades forming an angle of 30–60°with respect to the culm], and this character is noted in many of the recent field identification resources for the Pacific Northwest. Leaf angle is sometimes difficult to determine on herbarium specimens. <xref ref-type="bibr" rid="B91">Marchant (1968a)</xref> also noted swards of <italic><tp:taxon-name>Spartina anglica</tp:taxon-name></italic> in the field (in England) differed from swards of <italic><tp:taxon-name>Spartina ×townsendii</tp:taxon-name></italic> as being less dense in tillers (ca. 52/100 cm<sup>2  </sup>vs. ca. 96/100 cm<sup>2</sup>) and having more robust but fewer rhizomes.</p><fig id="F4" position="float" orientation="portrait"><label>Figure 4.</label><caption><p>Anthers of <bold>a</bold> <italic><tp:taxon-name>Spartina anglica</tp:taxon-name></italic> [U.S.A., Washington, Pacific Co., Zika 17595, WTU], bar = 3 mm. <bold>b</bold> <italic><tp:taxon-name>Spartina ×townsendii</tp:taxon-name></italic> [England, Hythe, Southampton, Marchant s.n., UBCV221074], bar = 3 mm. Anthers of <italic><tp:taxon-name>Spartina anglica</tp:taxon-name></italic> are fully exserted at anthesis, dehiscent, and the pollen is fertile. The longitudinal splitting of the anthers is a good indicator of dehiscence. Anthers in <italic><tp:taxon-name>Spartina ×townsendii</tp:taxon-name></italic> are not or incompletely exserted at anthesis, indehiscent, and the pollen is sterile. Photos: J.M. Saarela.</p></caption><graphic xmlns:xlink="http://www.w3.org/1999/xlink" xlink:href="PhytoKeys-010-025-g004.jpg" position="float" orientation="portrait" xlink:type="simple"/></fig><p><italic><tp:taxon-name>Spartina anglica</tp:taxon-name></italic> can be distinguished from <italic><tp:taxon-name>Spartina alterniflora</tp:taxon-name></italic> by its longer spikelets [(15–)16.5–25 mm long vs. 8–14(–16.5) mm long], moderately to densely pubescent glumes (vs. glabrous or weakly pubescent glumes) and its longer anthers (7–10 mm long vs. 3–6 mm long). <italic><tp:taxon-name>Spartina anglica</tp:taxon-name></italic> is readily distinguished from <italic><tp:taxon-name>Spartina densiflora</tp:taxon-name></italic>, <italic><tp:taxon-name>Spartina gracilis</tp:taxon-name></italic>, <italic><tp:taxon-name>Spartina patens</tp:taxon-name></italic> and <italic><tp:taxon-name>Spartina pectinata</tp:taxon-name></italic> by its glabrous leaf blade margins [vs. scabrous leaf blade margins].</p></tp:treatment-sec><tp:treatment-sec sec-type="Pollen fertility"><title>Pollen fertility.</title><p>Determining pollen fertility by staining anthers with lactophenol cotton blue is a useful way to distinguish male sterile hybrid plants from those that are fertile, as the cytoplasm of fertile pollen grains readily takes up the stain whereas sterile (i.e., aborted) pollen grains do not. Pollen staining is thus an effective, though more technically involved method, to definitively distinguish the fertile <italic><tp:taxon-name>Spartina anglica</tp:taxon-name></italic> from the sterile F1 hybrid <italic><tp:taxon-name>Spartina ×townsendii</tp:taxon-name></italic>, as demonstrated by <xref ref-type="bibr" rid="B91">Marchant (1968a)</xref>. To confirm identifications of these taxa here, and to demonstrate the utility of this technique, I determined pollen fertility for multiple herbarium specimens of <italic><tp:taxon-name>Spartina anglica</tp:taxon-name></italic> and <italic><tp:taxon-name>Spartina ×townsendii</tp:taxon-name></italic> using lactophenol cotton blue; collections examined in this manner are identified with the symbol † in the specimen list below and under <italic><tp:taxon-name>Spartina ×townsendii</tp:taxon-name></italic>. One to three anthers were sampled from a spikelet on each specimen, and these were macerated with forceps in a drop of water on a glass slide to release the pollen. One or a few drops of lactophenol cotton blue were added to the slide and after sitting for a minimum of ten minutes, the slides were examined at 20× to 60× magnification with a compound microscope. In general, the number of pollen grains recovered per specimen<!--PageBreak--> varied with the stage of pollen development. For example, in specimens of <italic><tp:taxon-name>Spartina anglica</tp:taxon-name></italic> that had been collected during or after dehiscence, fewer pollen grains were available for study, whereas in <italic><tp:taxon-name>Spartina ×townsendii</tp:taxon-name></italic> dehiscence does not occur and abundant pollen grains were recovered from the anthers. In fertile pollen grains the cytoplasm was evidently visible and stained, whereas in sterile pollen there was no or little evidence of cytoplasmic staining (<xref ref-type="fig" rid="F5">Fig. 5</xref>). All plants that were determined morphologically to be <italic><tp:taxon-name>Spartina anglica</tp:taxon-name></italic> had fertile pollen, and all plants determined as <italic><tp:taxon-name>Spartina ×townsendii</tp:taxon-name></italic> had sterile pollen.</p><fig id="F5" position="float" orientation="portrait"><label>Figure 5.</label><caption><p>Pollen stained with lactophenol cotton blue. <bold>a, b</bold> <italic><tp:taxon-name>Spartina anglica</tp:taxon-name></italic>, fertile pollen [Canada, British Columbia, <xref ref-type="bibr" rid="B140">Williams 2004</xref>-3 (CAN)] <bold>c</bold> <italic><tp:taxon-name>Spartina ×townsendii</tp:taxon-name></italic>, sterile pollen [England, Hampshire, 1877, Groves s.n. (CAN)] <bold>d</bold> <italic><tp:taxon-name>Spartina ×townsendii</tp:taxon-name></italic>, sterile pollen [Canada, British Columbia, Saarela &amp; Percy 791 (CAN)]</p></caption><graphic xmlns:xlink="http://www.w3.org/1999/xlink" xlink:href="PhytoKeys-010-025-g005.jpg" position="float" orientation="portrait" xlink:type="simple"/></fig></tp:treatment-sec><tp:treatment-sec sec-type="Specimens examined"><title>Specimens examined.</title><p><bold>Canada. British Columbia:</bold> Greater Vancouver Regional District: Lower Fraser Valley, Boundary Bay, foot of 104<sup>th</sup> Street, <named-content xmlns:xlink="http://www.w3.org/1999/xlink" content-type="dwc:verbatimCoordinates" xlink:type="simple">49°02'00"N, 122°56'00"W</named-content>, 26 May 2004, P.Lim s.n. (V [V191319]); Lower Fraser Valley, Boundary Bay, foot of 112<sup>th</sup> Street, <named-content xmlns:xlink="http://www.w3.org/1999/xlink" content-type="dwc:verbatimCoordinates" xlink:type="simple">49°02'00"N, 122°56'00"W</named-content>, 16 Jun 2004, P.Lim s.n. (V [V191320]]); Delta, Boundary Bay Regional Park, off 12<sup>th</sup> Avenue, <named-content xmlns:xlink="http://www.w3.org/1999/xlink" content-type="dwc:verbatimCoordinates" xlink:type="simple">49°00'N, 123°02'W</named-content>, 30 Jul 2004, G.<xref ref-type="bibr" rid="B140">Williams 2004</xref>-3 (UBC [UBCV220132†, Suppl. Fig. 4], V [V191495]); Delta, 50 m E of Beach Grove dike, Boundary Bay, <named-content xmlns:xlink="http://www.w3.org/1999/xlink" content-type="dwc:verbatimCoordinates" xlink:type="simple">49°02'N, 123°03'W</named-content>, 30 July 2004, G.<xref ref-type="bibr" rid="B140">Williams 2004</xref>-2 (CAN [CAN592131†, Suppl. Fig. 5], UBC [UBCV220131†, <xref ref-type="fig" rid="F3">Fig. 3</xref>], V [V191494]); Robert Banks Causeway, S shore, <named-content xmlns:xlink="http://www.w3.org/1999/xlink" content-type="dwc:verbatimCoordinates" xlink:type="simple">49°05'N, 123°11'W</named-content>, 30 Jul 2004, G.<xref ref-type="bibr" rid="B140">Williams 2004</xref>-1 (UBC [UBCV220130†, Suppl. Fig. 6], V [V191493]). <bold>United States of America. Washington:</bold> Island Co.: W side of Cornet Bay mudflat N of group camp in Deception Pass State Park, NE ¼ of NE ¼ of Sec. 35, T.34N, R.1 E., 7 Aug 2008, J.Walker 382 (WTU [WTU373426†, Suppl. Fig. 7], Suppl. Fig. 7); Puget Sound, Whidbey Island, N shore of Kennedy’s Lagoon, E side of Route 525, SW of S end of Zylstra Road, <named-content xmlns:xlink="http://www.w3.org/1999/xlink" content-type="dwc:verbatimCoordinates" xlink:type="simple">48°14'N, 122°43.9'W</named-content>, 22 Aug 2002, P.F.Zika 17595 (WTU [WTU365225†, Suppl. Fig. 8); Livingston Bay, Iverson Spit, <named-content xmlns:xlink="http://www.w3.org/1999/xlink" content-type="dwc:verbatimCoordinates" xlink:type="simple">48°13'26"N, 122°26'19"W</named-content>, 20 July 1983, R.E.Frenkel 3045 (UBC [UBCV196071†, Suppl. Fig. 9], WTU [WTU305390†, Suppl. Fig. 10]). Jefferson Co.: intertidal zone on the<!--PageBreak--> N side of the mouth of Chimacum Creek on the Quimper Peninsula, T29N R1W S35, 2 Aug 2004, F.Weinmann &amp; A.Weinmann 233 (WTU [WTU370619†, Suppl. Fig. 11]). Snohomish Co.: island at W end/mouth of Ebey’s Slough, <named-content xmlns:xlink="http://www.w3.org/1999/xlink" content-type="dwc:verbatimCoordinates" xlink:type="simple">48°02.555'N, 122°12.535'W</named-content>, 15 Sep 2005, D.Giblin &amp; B.Legler 244 (WTU [WTU364297†], Suppl. Fig. 12); mouth of Hat Slough, S side, <named-content xmlns:xlink="http://www.w3.org/1999/xlink" content-type="dwc:verbatimCoordinates" xlink:type="simple">48°11.782'N, 122°22.463'W</named-content>, 23 Sep 2005, D.Giblin &amp; B.Legler 270 (WTU [WTU364317†], Suppl. Fig. 13); Puget Sound, Camano Island, E side of Davis Slough, N side of Route 532, 1.5 air km W of Stanwood, <named-content xmlns:xlink="http://www.w3.org/1999/xlink" content-type="dwc:verbatimCoordinates" xlink:type="simple">48°14.4'N, 122°23.3'W</named-content>, P.F.Zika 19170 (WTU [WTU355103†], Suppl. Fig. 14). <bold>Denmark.</bold> Jutland,NE coast of Rømø, <named-content xmlns:xlink="http://www.w3.org/1999/xlink" content-type="dwc:verbatimCoordinates" xlink:type="simple">55°08'N, 08°31'E</named-content>, 25 Aug 1970, I.B.Jørgensen &amp; J.Svendsen 368 (CAN [CAN358861†, Suppl. Fig. 15]). <bold>England.</bold> England, 1879, H.Groves &amp; J.Groves s.n. (US [US747577]); Poole Harbour, Fitzworth Point, R.O.Sherring s.n. (US [US1271872]). Devon Co.: South Devon, Combeinteignhead, between Newton Abbot and Teignmouth, ca. <named-content xmlns:xlink="http://www.w3.org/1999/xlink" content-type="dwc:verbatimCoordinates" xlink:type="simple">50°32'N, 03°32'W</named-content>, 24 Aug 1979, G.A.Matthews s.n. (CAN [CAN448159†, Suppl. Fig. 16]). Dorset Co.: Poole, <named-content xmlns:xlink="http://www.w3.org/1999/xlink" content-type="dwc:verbatimCoordinates" xlink:type="simple">50°43'N, 01°59'W</named-content>, Oct 1905, W.H.J.Riddelsdell 1734 (CAN [CAN467908†, Suppl. Fig. 17]); Dorset, E of Poole Harbour, <named-content xmlns:xlink="http://www.w3.org/1999/xlink" content-type="dwc:verbatimCoordinates" xlink:type="simple">50.6863°N, 2.0181°W</named-content> uncertainty 2195 m, Sep 1910, H.S.Thompson s.n. (UBC [UBCV1679, Suppl. Fig. 18]). Hampshire Co.: Hayling Island, Hants, <named-content xmlns:xlink="http://www.w3.org/1999/xlink" content-type="dwc:verbatimCoordinates" xlink:type="simple">50.7999°N, 0.9667°W</named-content> uncertainty 7194 m, 20 July 1938, T.M.C.Taylor 5378 (UBC [UBCV69243, Suppl. Fig. 19, UBCV20934, Suppl. Fig. 20]); between the “Sturt” Pond, [illegible], and Hurst Castle, South Hants, Sep 1910, J.C.Melvill 1841 (UBC [UBCV1678, Suppl. Fig. 21]); Lymington, towards Lymington Spit almost one mile from land, G.Stapf s.n. (US [US1271838]); Hythe, S of town and near road and Admiraly buildings, 28 Jun 1961, C.E.Hubbard 286961 (US [US3055889]). Isle of Wight, near Quarr Abbey, Oct 1907, O.Stapf (US [US1271833]). <bold>FRANCE.</bold> Baie de Mont Saint Michel, Sep 1933, P.de la Varde s.n. (US [US1611439]); mouth of river at Saranelle, near Cannes, <named-content xmlns:xlink="http://www.w3.org/1999/xlink" content-type="dwc:verbatimCoordinates" xlink:type="simple">43°33'05"N; 07°00'45"W</named-content>, Oliver s.n. (CAN [CAN421006†, Suppl. Fig. 22]).</p></tp:treatment-sec><ref-list><ref id="B81"><mixed-citation xmlns:xlink="http://www.w3.org/1999/xlink" xlink:type="simple"><person-group><name name-style="western"><surname>Hubbard</surname><given-names>CE</given-names></name></person-group> (<year>1978</year>)<source> Gramineae. (290) <italic>Spartina</italic> Schreb. In: Heywood AVH (Ed) Flora Europaea Notulae Systematicae ad Floram Europaeam spectantes no. 20. Botanical Journal of the Linnean Society 76: 384.</source></mixed-citation></ref><ref id="B90"><mixed-citation xmlns:xlink="http://www.w3.org/1999/xlink" xlink:type="simple"><person-group><name name-style="western"><surname>Marchant</surname><given-names>CJ</given-names></name></person-group> (<year>1963</year>)<source> Corrected chromosome numbers for <italic>Spartina ×townsendii</italic> and its parent species. Nature 199: 929. </source>doi: <ext-link ext-link-type="uri" xlink:href="http://dx.doi.org/10.1038/199929a0" xlink:type="simple">10.1038/199929a0</ext-link></mixed-citation></ref><ref id="B92"><mixed-citation xmlns:xlink="http://www.w3.org/1999/xlink" xlink:type="simple"><person-group><name name-style="western"><surname>Marchant</surname><given-names>CJ</given-names></name></person-group> (<year>1968b</year>)<article-title> Evolution in <italic>Spartina</italic> (Gramineae): III. Species chromosome numbers and their taxonomic significance.</article-title><source>Journal of the Linnean Society of London, Botany </source><volume>60</volume>: <fpage>411</fpage>-<lpage>417</lpage>. doi: <ext-link ext-link-type="uri" xlink:href="http://dx.doi.org/10.1111/j.1095-8339.1968.tb00097.x" xlink:type="simple">10.1111/j.1095-8339.1968.tb00097.x</ext-link></mixed-citation></ref><ref id="B17"><mixed-citation xmlns:xlink="http://www.w3.org/1999/xlink" xlink:type="simple"><person-group><name name-style="western"><surname>Barkworth</surname><given-names>ME</given-names></name></person-group> (<year>2003</year>)<article-title> <italic>Spartina</italic> Schreb.</article-title> In: <person-group><name name-style="western"><surname>Barkworth</surname><given-names>ME</given-names></name><name name-style="western"><surname>Capels</surname><given-names>KM</given-names></name><name name-style="western"><surname>Long</surname><given-names>S</given-names></name><name name-style="western"><surname>Piep</surname><given-names>MB</given-names></name></person-group> (<role>Eds</role>). <issue-title>Flora of North America North of Mexico, Volume 25: Magnoliophyta: Commelinidae (in part): Poaceae, part 2.</issue-title><source>Oxford University Press</source>: <fpage>240</fpage>-<lpage>250</lpage>.</mixed-citation></ref><ref id="B38"><mixed-citation xmlns:xlink="http://www.w3.org/1999/xlink" xlink:type="simple"><person-group><name name-style="western"><surname>Cope</surname><given-names>T</given-names></name><name name-style="western"><surname>Gray</surname><given-names>A</given-names></name></person-group> (<year>2009</year>)<source> Grasses of the British Isles.</source><publisher-name>Botanical Society of the British Isles</publisher-name>, <publisher-loc>London</publisher-loc>, <lpage>612</lpage> pp.</mixed-citation></ref><ref id="B4"><mixed-citation xmlns:xlink="http://www.w3.org/1999/xlink" xlink:type="simple"><person-group><name name-style="western"><surname>An</surname><given-names>SQ</given-names></name><name name-style="western"><surname>Gu</surname><given-names>BH</given-names></name><name name-style="western"><surname>Zhou</surname><given-names>CF</given-names></name><name name-style="western"><surname>Wang</surname><given-names>ZS</given-names></name><name name-style="western"><surname>Deng</surname><given-names>ZF</given-names></name><name name-style="western"><surname>Zhi</surname><given-names>YB</given-names></name><name name-style="western"><surname>Li</surname><given-names>HL</given-names></name><name name-style="western"><surname>Chen</surname><given-names>L</given-names></name><name name-style="western"><surname>Yu</surname><given-names>DH</given-names></name><name name-style="western"><surname>Liu</surname><given-names>YH</given-names></name></person-group> (<year>2007</year>)<article-title> <italic>Spartina</italic> invasion in China: implications for invasive species management and future research.</article-title><source>Weed Research </source><volume>47</volume>: <fpage>183</fpage>-<lpage>191</lpage>. doi: <ext-link ext-link-type="uri" xlink:href="http://dx.doi.org/10.1111/j.1365-3180.2007.00559.x" xlink:type="simple">10.1111/j.1365-3180.2007.00559.x</ext-link></mixed-citation></ref><ref id="B24"><mixed-citation xmlns:xlink="http://www.w3.org/1999/xlink" xlink:type="simple"><person-group><name name-style="western"><surname>Bixing</surname><given-names>S</given-names></name><name name-style="western"><surname>Phillips</surname><given-names>SM</given-names></name></person-group> (<year>2006</year>)<article-title> <italic>Spartina</italic>.</article-title> In: <person-group><name name-style="western"><surname>Zhengyi</surname><given-names>W</given-names></name><name name-style="western"><surname>Raven</surname><given-names>PH</given-names></name><name name-style="western"><surname>Deyuan</surname><given-names>H</given-names></name></person-group> (<role>Eds</role>). <issue-title>Flora of China: Poaceae.</issue-title><source>Missouri Botanical Garden Press, St. Louis</source>: <fpage>493</fpage>-<lpage>494</lpage>.</mixed-citation></ref><ref id="B86"><mixed-citation xmlns:xlink="http://www.w3.org/1999/xlink" xlink:type="simple"><person-group><name name-style="western"><surname>Kriwoken</surname><given-names>LK</given-names></name><name name-style="western"><surname>Hedge</surname><given-names>P</given-names></name></person-group> (<year>2000</year>)<article-title> Exotic species and estuaries: managing <italic>Spartina anglica</italic> in Tasmania, Australia.</article-title><source>Ocean &amp; Coastal Management </source><volume>43</volume>: <fpage>573</fpage>-<lpage>584</lpage>. doi: <ext-link ext-link-type="uri" xlink:href="http://dx.doi.org/10.1016/S0964-5691(00)00047-8" xlink:type="simple">10.1016/S0964-5691(00)00047-8</ext-link></mixed-citation></ref><ref id="B107"><mixed-citation xmlns:xlink="http://www.w3.org/1999/xlink" xlink:type="simple"><person-group><name name-style="western"><surname>Partridge</surname><given-names>TR</given-names></name></person-group> (<year>1987</year>)<article-title> <italic>Spartina</italic> in New Zealand.</article-title><source>New Zealand Journal of Botany </source><volume>25</volume>: <fpage>567</fpage>-<lpage>575</lpage>.</mixed-citation></ref><ref id="B18"><mixed-citation xmlns:xlink="http://www.w3.org/1999/xlink" xlink:type="simple"><person-group><name name-style="western"><surname>Baumel</surname><given-names>A</given-names></name><name name-style="western"><surname>Ainouche</surname><given-names>ML</given-names></name><name name-style="western"><surname>Levasseur</surname><given-names>JE</given-names></name></person-group> (<year>2001</year>)<article-title> Molecular investigations in populations of <italic>Spartina anglica</italic> C.E. Hubbard (Poaceae) invading coastal Brittany (France).</article-title><source>Molecular Ecology </source><volume>10</volume>: <fpage>1689</fpage>-<lpage>1701</lpage>. doi: <ext-link ext-link-type="uri" xlink:href="http://dx.doi.org/10.1046/j.1365-294X.2001.01299.x" xlink:type="simple">10.1046/j.1365-294X.2001.01299.x</ext-link></mixed-citation></ref><ref id="B61"><mixed-citation xmlns:xlink="http://www.w3.org/1999/xlink" xlink:type="simple"><person-group><name name-style="western"><surname>Grevstad</surname><given-names>FS</given-names></name><name name-style="western"><surname>Strong</surname><given-names>DR</given-names></name><name name-style="western"><surname>Garcia-Rossi</surname><given-names>D</given-names></name><name name-style="western"><surname>Switzer</surname><given-names>RW</given-names></name><name name-style="western"><surname>Wecker</surname><given-names>MS</given-names></name></person-group> (<year>2003</year>)<article-title> Biological control of <italic>Spartina alterniflora</italic> in Willapa Bay, Washington using the planthopper <italic>Prokelisia marginata</italic>: agent specificity and early results.</article-title><source>Biological Control </source><volume>27</volume>: <fpage>32</fpage>-<lpage>42</lpage>. doi: <ext-link ext-link-type="uri" xlink:href="http://dx.doi.org/10.1016/S1049-9644(02)00181-0" xlink:type="simple">10.1016/S1049-9644(02)00181-0</ext-link></mixed-citation></ref><ref id="B132"><mixed-citation xmlns:xlink="http://www.w3.org/1999/xlink" xlink:type="simple"><person-group><name name-style="western"><surname>Spicher</surname><given-names>D</given-names></name><name name-style="western"><surname>Josselyn</surname><given-names>M</given-names></name></person-group> (<year>1985</year>)<article-title> <italic>Spartina</italic> (Gramineae) in northern California: distribution and taxonomic notes.</article-title><source>Madroño </source><volume>32</volume>: <fpage>158</fpage>-<lpage>167</lpage>.</mixed-citation></ref><ref id="B56"><mixed-citation xmlns:xlink="http://www.w3.org/1999/xlink" xlink:type="simple"><person-group><name name-style="western"><surname>Frenkel</surname><given-names>R</given-names></name></person-group> (<year>1987</year>)<article-title> Introduction and spread of cordgrass (<italic>Spartina</italic>) into the Pacific Northwest.</article-title><source>Northwest Environmental Journal </source><volume>3</volume>: <fpage>152</fpage>-<lpage>154</lpage>.</mixed-citation></ref><ref id="B66"><mixed-citation xmlns:xlink="http://www.w3.org/1999/xlink" xlink:type="simple"><person-group><name name-style="western"><surname>Hacker</surname><given-names>SD</given-names></name><name name-style="western"><surname>Heimer</surname><given-names>D</given-names></name><name name-style="western"><surname>Hellquist</surname><given-names>CE</given-names></name><name name-style="western"><surname>Reeder</surname><given-names>TG</given-names></name><name name-style="western"><surname>Reeves</surname><given-names>B</given-names></name><name name-style="western"><surname>Riordan</surname><given-names>TJ</given-names></name><name name-style="western"><surname>Dethier</surname><given-names>MN</given-names></name></person-group> (<year>2001</year>)<article-title> A marine plant (<italic>Spartina anglica</italic>) invades widely varying habitats: potential mechanisms of invasion and control.</article-title><source>Biological Invasions </source><volume>3</volume>: <fpage>211</fpage>-<lpage>217</lpage>.</mixed-citation></ref><ref id="B68"><mixed-citation xmlns:xlink="http://www.w3.org/1999/xlink" xlink:type="simple"><person-group><name name-style="western"><surname>Hedge</surname><given-names>P</given-names></name><name name-style="western"><surname>Kriwoken</surname><given-names>LK</given-names></name><name name-style="western"><surname>Patten</surname><given-names>K</given-names></name></person-group> (<year>2003</year>)<article-title> A review of <italic>Spartina</italic> management in Washington State, US.</article-title><source>Journal of Aquatic Plant Management </source><volume>41</volume>: <fpage>82</fpage>-<lpage>90</lpage>.</mixed-citation></ref><ref id="B62"><mixed-citation xmlns:xlink="http://www.w3.org/1999/xlink" xlink:type="simple"><person-group><name name-style="western"><surname>Grijalva</surname><given-names>E</given-names></name><name name-style="western"><surname>Kerr</surname><given-names>D</given-names></name><name name-style="western"><surname>Zaremba</surname><given-names>K</given-names></name></person-group> (<year>2006</year>)<article-title> Project Update: Controlling <italic>Spartina</italic> hybrids in S.F. Bay. Cordgrass and clapper rails.</article-title><source>Cal-IPC News [Quarterly Newsletter of the California Invasive Plant Council] </source><volume>13</volume>: <fpage>6</fpage>-<lpage>7</lpage>.</mixed-citation></ref><ref id="B124"><mixed-citation xmlns:xlink="http://www.w3.org/1999/xlink" xlink:type="simple"><person-group><name name-style="western"><surname>San Francisco Estuary Invasive Spartina</surname><given-names>Project.</given-names></name></person-group> (<year>2012</year>)<source><ext-link ext-link-type="uri" xlink:href="http://www.spartina.org" xlink:type="simple">http://www.spartina.org</ext-link> [accessed 4 January 2012]</source></mixed-citation></ref><ref id="B16"><mixed-citation xmlns:xlink="http://www.w3.org/1999/xlink" xlink:type="simple"><person-group><name name-style="western"><surname>Baird</surname><given-names>JR</given-names></name><name name-style="western"><surname>Thieret</surname><given-names>JW</given-names></name></person-group> (<year>2012</year>)<source><italic>Spartina</italic>. In: Baldwin BG et al. (Eds) The Jepson Manual: vascular plants of California. University of California Press, Berkeley. <ext-link ext-link-type="uri" xlink:href="http://ucjeps.berkeley.edu/IJM.html" xlink:type="simple">http://ucjeps.berkeley.edu/IJM.html</ext-link> [accessed 28 January 2012]</source></mixed-citation></ref><ref id="B140"><mixed-citation xmlns:xlink="http://www.w3.org/1999/xlink" xlink:type="simple"><person-group><name name-style="western"><surname>Williams</surname><given-names>G</given-names></name></person-group> (<year>2004</year>)<source> Discovery of a new salt marsh invasive to British Columbia, English cordgrass (<italic>Spartina anglica</italic> C.E. Hubb.) and management initiatives in 2003. Botanical Electronic News 324. <ext-link ext-link-type="uri" xlink:href="http://www.ou.edu/cas/botany-micro/ben/ben324.html" xlink:type="simple">http://www.ou.edu/cas/botany-micro/ben/ben324.html</ext-link> [accessed 17 Dec 2010] (Archived by WebCite® at <ext-link ext-link-type="uri" xlink:href="http://www.webcitation.org/5v3Kz4Nzl" xlink:type="simple">http://www.webcitation.org/5v3Kz4Nzl</ext-link>)</source></mixed-citation></ref><ref id="B141"><mixed-citation xmlns:xlink="http://www.w3.org/1999/xlink" xlink:type="simple"><person-group><name name-style="western"><surname>Williams</surname><given-names>G</given-names></name><name name-style="western"><surname>Baumann</surname><given-names>J</given-names></name><name name-style="western"><surname>Buffett</surname><given-names>D</given-names></name><name name-style="western"><surname>Goldstone</surname><given-names>R</given-names></name><name name-style="western"><surname>Kucy</surname><given-names>V</given-names></name><name name-style="western"><surname>Lim</surname><given-names>P</given-names></name><name name-style="western"><surname>Mather</surname><given-names>W</given-names></name><name name-style="western"><surname>Moore</surname><given-names>K</given-names></name><name name-style="western"><surname>Murray</surname><given-names>T</given-names></name></person-group> (<year>2010</year>)<article-title> Discovery and management of <italic>Spartina anglica</italic> in the Fraser River Estuary, British Columbia, Canada.</article-title> In: <person-group><name name-style="western"><surname>Ayres</surname><given-names>D</given-names></name><name name-style="western"><surname>Kerr</surname><given-names>DW</given-names></name><name name-style="western"><surname>Ericson</surname><given-names>SD</given-names></name><name name-style="western"><surname>Olofson</surname><given-names>PR</given-names></name></person-group> (<role>Eds</role>). <issue-title>Proceedings of the Third International Conference on Invasive Spartina, San Francisco, California,November 8-10, 2004.</issue-title><source>San Francisco Estuary Invasive Spartina Project of the California State Coastal Conservancy, Oakland, CA</source>: <fpage>235</fpage>-<lpage>242</lpage>.</mixed-citation></ref><ref id="B46"><mixed-citation xmlns:xlink="http://www.w3.org/1999/xlink" xlink:type="simple"><person-group><name name-style="western"><surname>Ducks Unlimited Canada</surname></name></person-group> (<year>2010</year>)<source> British Columbia <italic>Spartina</italic> eradication program 2009 progress report. <ext-link ext-link-type="uri" xlink:href="http://www.spartina.org/referencemtrl/BC_Spartina_Progress_Report_09.pdf" xlink:type="simple">http://www.spartina.org/referencemtrl/BC_Spartina_Progress_Report_09.pdf</ext-link> [accessed 18 January 2012] (Archived by WebCite® at  <ext-link ext-link-type="uri" xlink:href="http://www.webcitation.org/66A2fjppD" xlink:type="simple">http://www.webcitation.org/66A2fjppD</ext-link>)</source></mixed-citation></ref><ref id="B91"><mixed-citation xmlns:xlink="http://www.w3.org/1999/xlink" xlink:type="simple"><person-group><name name-style="western"><surname>Marchant</surname><given-names>AD</given-names></name></person-group> (<year>1968a</year>)<article-title> Evolution in <italic>Spartina</italic> (Gramineae): I. The history and morphology of the genus in Britain.</article-title><source>Journal of the Linnean Society (Botany) </source><volume>60</volume>: <fpage>1</fpage>-<lpage>24</lpage>. doi: <ext-link ext-link-type="uri" xlink:href="http://dx.doi.org/10.1111/j.1095-8339.1967.tb00076.x" xlink:type="simple">10.1111/j.1095-8339.1967.tb00076.x</ext-link></mixed-citation></ref><ref id="B99"><mixed-citation xmlns:xlink="http://www.w3.org/1999/xlink" xlink:type="simple"><person-group><name name-style="western"><surname>Mobberley</surname><given-names>DG</given-names></name></person-group> (<year>1956</year>)<article-title> Taxonomy and distribution of the genus <italic>Spartina</italic>.</article-title><source>Iowa State College Journal of Science </source><volume>30</volume>: <fpage>471</fpage>-<lpage>564</lpage>.</mixed-citation></ref><ref id="B85"><mixed-citation xmlns:xlink="http://www.w3.org/1999/xlink" xlink:type="simple"><person-group><name name-style="western"><surname>Kozloff</surname><given-names>EN</given-names></name></person-group> (<year>2005</year>)<source> Plants of western Oregon, Washington &amp; British Columbia.</source><publisher-name>Timber Press, Portland</publisher-name>, <publisher-loc>Oregon</publisher-loc>, <lpage>512</lpage> pp.</mixed-citation></ref></ref-list></tp:taxon-treatment>
