# Supplementary material for: Taxonomic synopsis of invasive and native Spartina (Poaceae, Chloridoideae) in the Pacific Northwest (British Columbia, Washington and Oregon), including the first report of Spartina ×townsendii for British Columbia, Canada
Source: PhytoKeys. 2012 Mar 21;(10):25–82. doi: 10.3897/phytokeys.10.2734 (PMC3310194; doi:10.3897/phytokeys.10.2734)
Supplement: XML Treatment for Spartina densiflora [file phytokeys.10.2734-treatment4.xml]

<!DOCTYPE tp:taxon-treatment
  PUBLIC "-//TaxonX//DTD Taxonomic Treatment Publishing DTD v0 20100105//EN" "tax-treatment-NSO.dtd">
<tp:taxon-treatment xmlns:tp="http://www.plazi.org/taxpub"><tp:treatment-meta><mixed-citation publication-type="journal"><person-group><name><surname>Saarela</surname><given-names>Jeffery M.</given-names></name></person-group><article-title>Taxonomic synopsis of invasive and native 
                    <italic>Spartina</italic> (Poaceae, Chloridoideae) in the Pacific Northwest (British Columbia, Washington and Oregon),  including the first report of 
                    <italic>Spartina ×townsendii</italic> for British Columbia, Canada
                </article-title><source>PhytoKeys</source><day>21</day><month>3</month><year>2012</year><volume>2012</volume><issue>10</issue><fpage>25</fpage><lpage>82</lpage><pub-id pub-id-type="doi">10.3897/phytokeys.10.2734</pub-id></mixed-citation></tp:treatment-meta><tp:nomenclature><tp:taxon-name>
                        <tp:taxon-name-part taxon-name-part-type="genus">Spartina</tp:taxon-name-part>
                        <tp:taxon-name-part taxon-name-part-type="species">densiflora</tp:taxon-name-part>
                    <object-id xmlns:xlink="http://www.w3.org/1999/xlink" xlink:type="simple">http://species-id.net/wiki/Spartina_densiflora</object-id>
                    </tp:taxon-name><tp:taxon-authority>Brongn., Voy Monde 2(2): 14. 1829.</tp:taxon-authority><tp:nomenclature-citation-list><tp:nomenclature-citation><tp:taxon-name>Spartina densiflora</tp:taxon-name><comment> Brongn., Voy Monde 2(2): 14. 1829. <bold>Type</bold>. CHILE. D’Urville s.n. (holotype: P [P02243277!]; isotype: US [US92018!] (fragm. ex P &amp; photo)).</comment></tp:nomenclature-citation><tp:nomenclature-citation><tp:taxon-name>Chauvinia chilensis</tp:taxon-name><comment> Steud., Syn. Pl. Glumac 1: 362. 1854. <bold>Type.</bold> CHILE. Concepcion, J.S.C.D. D’Urville s.n. (holotype: P [P02243276!]; isotype: US [US865687A!] (fragm. ex P)).</comment></tp:nomenclature-citation></tp:nomenclature-citation-list></tp:nomenclature><tp:treatment-sec sec-type="Description"><title>Description.</title><p>Culms to 96 cm tall, cespitose from hard knotty bases, rarely with short rhizomes, forming dense tufts. Sheaths glabrous, often purple-tinged; ligules 1–2 mm long; blades to 32 cm long × 1–2 mm wide, involute for most or all of their length, wider proximally when flat, adaxial surfaces scabrous, abaxial surfaces glabrous, margins scabrous. Inflorescences 10.5–17 cm long × 6–8(–10) mm wide at midpoint, with (2–)6–9(–15) <!--PageBreak-->branches; branches 3–6(–7.5) cm long × 2–3 mm wide, appressed, conspicuously decreasing in length towards inflorescence apex, rachises 0.8–1 mm wide between spikelets, not extending beyond terminal spikelet, glabrous, margins glabrous or scabrous. Spikelets 9–13 mm long × 1.5–2 mm wide, tightly appressed, strongly overlapping; calluses 1–1.5 mm long. Glumes glabrous or scabrous, when present hairs &lt; 0.1 mm long, keels scabrous, teeth 0.1–0.2 mm long, margins usually purple-tinged; lower glumes 4–7 mm long × 0.5–0.7 mm wide, 1-veined; upper glumes 7.5–11.5 mm long × 1–1.5 mm wide, 1-veined; lemmas 6–9 mm long, glabrous or minutely scabrous, keels scabrous distally, glabrous proximally; paleas exceeding lemmas by 0.5 mm, glabrous; anthers 3–4 mm long, yellowish, exserted at maturity, pollen fertile. 2<italic>n</italic> = 70 (<xref ref-type="bibr" rid="B14">Ayres et al. 2008</xref>, <xref ref-type="bibr" rid="B55">Fortune et al. 2008</xref>)</p></tp:treatment-sec><tp:treatment-sec sec-type="Common name"><title>Common name.</title><p>Austral cordgrass.</p></tp:treatment-sec><tp:treatment-sec sec-type="Etymology"><title>Etymology.</title><p>The epithet <italic>densiflora</italic> refers to the densely-flowered inflorescences of the species.</p></tp:treatment-sec><tp:treatment-sec sec-type="Illustration"><title>Illustration.</title><p><xref ref-type="bibr" rid="B17">Barkworth 2003</xref>:251.</p></tp:treatment-sec><tp:treatment-sec sec-type="Distribution"><title>Distribution.</title><p>Native to South America in temperate coastal regions of southern Brazil, Uruguay, Argentina, and on the coast of Chile (<xref ref-type="bibr" rid="B25">Bortolus 2006</xref>). Introduced in Spain, Portugal, the Mediterranean (see <xref ref-type="bibr" rid="B30">Castillo et al. 2000</xref>, Nieva et al. 2005), United States (California, Washington), and Canada (British Columbia).</p></tp:treatment-sec><tp:treatment-sec sec-type="Comments"><title>Comments.</title><p>The taxonomy, biogeography, and natural history of <italic><tp:taxon-name>Spartina densiflora</tp:taxon-name></italic> is reviewed by <xref ref-type="bibr" rid="B25">Bortolus (2006)</xref>. The synonymy presented here is not complete; several taxa described from South America are considered to be synonyms by <xref ref-type="bibr" rid="B99">Mobberley (1956)</xref>, including <italic><tp:taxon-name>Spartina montevidensis</tp:taxon-name></italic> Arech. (see <xref ref-type="bibr" rid="B32">Carrasco et al. 2002</xref> for the location of a probable type specimen), <italic><tp:taxon-name>Spartina patagonica</tp:taxon-name></italic> Speg., and several taxa described by <xref ref-type="bibr" rid="B122">St-Yves (1932)</xref>. A modern taxonomic revision is needed for <italic><tp:taxon-name>Spartina densiflora</tp:taxon-name></italic> to clarify its taxonomy and morphological variation throughout its range (<xref ref-type="bibr" rid="B25">Bortolus 2006</xref>), particularly given its rapidly increasing global footprint.</p><p>In North America, <italic><tp:taxon-name>Spartina densiflora</tp:taxon-name></italic> is present in California, Washington, and British Columbia. It was first established in California. It occurs in Humboldt Bay, where it is thought to have been introduced by shipping in the late 1800s (<xref ref-type="bibr" rid="B132">Spicher and Josselyn 1985</xref>, Kittleson and Boyd 1997). Prior to the early 1980s, this population was erroneously thought to be a native form of <italic><tp:taxon-name>Spartina foliosa</tp:taxon-name></italic> (<xref ref-type="bibr" rid="B26">Bortolus 2008</xref>), and seed collected from plants growing in Humboldt Bay was introduced to San Francisco Bay (see <xref ref-type="bibr" rid="B49">Faber 2000</xref>), and independently to Richardson Bay. Hybrids between <italic><tp:taxon-name>Spartina densiflora</tp:taxon-name></italic> and <italic><tp:taxon-name>Spartina foliosa</tp:taxon-name></italic> have been confirmed recently from San Francisco Bay in a region where both parental species are present (<xref ref-type="bibr" rid="B14">Ayres et al. 2008</xref>). These are not well characterized morphologically in the literature.</p><p><italic><tp:taxon-name>Spartina densiflora</tp:taxon-name></italic> was documented in Washington a decade ago. The first collection was made in 2001 on Whidbey Island at the northern boundary of Puget Sound (Heimer 01-1 WTU, UBC). <xref ref-type="bibr" rid="B31">Caplow (2002)</xref> reported a 1/10 acre infestation of <italic><tp:taxon-name>Spartina densiflora</tp:taxon-name></italic> at the west end of Grays Harbor (<named-content xmlns:xlink="http://www.w3.org/1999/xlink" content-type="dwc:verbatimCoordinates" xlink:type="simple">46.9408°N, 124.04583°W</named-content>) in the southeastern part of the state. By 2006 this infestation had expanded substantially, covering some 10 acres (<xref ref-type="bibr" rid="B103">Murphy et al. 2007</xref>). <xref ref-type="bibr" rid="B85">Kozloff (2005)</xref> included <italic><tp:taxon-name>Spartina densiflora</tp:taxon-name></italic> in his <italic><tp:taxon-name>Spartina</tp:taxon-name></italic> treatment, noting only ‘coastal salt marshes’ as its distribution.</p><!--PageBreak--><!--PageBreak--><p><italic><tp:taxon-name>Spartina densiflora</tp:taxon-name></italic> is now invading British Columbia, where it was first found in 2005 in Bayne’s Sound, a channel between Vancouver Island and Denman Island (<xref ref-type="bibr" rid="B101">Morgan and Sytsma 2010</xref>). It is not reported for the province in several recent floras that consider the region (<xref ref-type="bibr" rid="B45">Douglas et al. 2001</xref>, <xref ref-type="bibr" rid="B17">Barkworth 2003</xref>, <xref ref-type="bibr" rid="B85">Kozloff 2005</xref>), but is included in the online E-Flora BC (<xref ref-type="bibr" rid="B6">Anonymous 2011</xref>). In the Bayne’s Sound region, only a few herbarium collections documenting the species have been made; these are from Fanny Bay (Lomer 5723, CAN, <xref ref-type="fig" rid="F6">Fig. 6</xref>) and the Buckley Bay Ferry Terminal (Lomer 7377, CAN). Some data on the extent of the invasion are given by <xref ref-type="bibr" rid="B101">Morgan and Sytsma (2010)</xref> and Dresen et al. (2010), who mapped the species in Bayne’s Sound where the extent of its local distribution ranges from individual plants to multiple five meter patches. Detailed characterization of this invasion has not otherwise appeared in the literature.</p><fig id="F6" position="float" orientation="portrait"><label>Figure 6.</label><caption><p>Photograph of a specimen of <italic><tp:taxon-name>Spartina densiflora</tp:taxon-name></italic> collected at Fanny Bay, Vancouver Island, British Columbia (Lomer 5723, UBC). Image published with the permission of the University of British Columbia Herbarium, Beaty Biodiversity Museum.</p></caption><graphic xmlns:xlink="http://www.w3.org/1999/xlink" xlink:href="PhytoKeys-010-025-g006.jpg" position="float" orientation="portrait" xlink:type="simple"/></fig></tp:treatment-sec><tp:treatment-sec sec-type="Morphology"><title>Morphology.</title><p>The description presented here is based on the few specimens that have been collected in Washington and British Columbia and deposited in herbaria (see Specimens Examined). Variation in some characters, particularly vegetative characteristics such as leaf length and culm height, is probably greater than recorded here. For example, <xref ref-type="bibr" rid="B99">Mobberley (1956)</xref> reported that culms in the species range to 1.5 m tall. For a description based on material from the native range of <italic><tp:taxon-name>Spartina densiflora</tp:taxon-name></italic>, see <xref ref-type="bibr" rid="B99">Mobberley (1956)</xref>.</p><p><italic><tp:taxon-name>Spartina densiflora</tp:taxon-name></italic> can be distinguished from <italic><tp:taxon-name>Spartina alterniflora</tp:taxon-name></italic>, <italic><tp:taxon-name>Spartina anglica</tp:taxon-name></italic>, and <italic><tp:taxon-name>Spartina ×townsendii</tp:taxon-name></italic> by the following combination of characters: plants cespitose [vs. strongly rhizomatous]; blades involute for all or most of their length [vs. blades flat proximally, involute distally]; blade margins scabrous [vs. blade margins smooth]; branch rachises not prolonged beyond the terminal spikelet [vs. branch rachises prolonged beyond the terminal spikelet as a bristle, rarely not prolonged]; glume margins often purple-tinged [vs. glume margins whitish, not purple-tinged] (<xref ref-type="fig" rid="F7">Fig. 7</xref>); and spikelets tightly appressed and strongly overlapping, concealing the rachis between spikelets [vs. spikelets weakly appressed and weakly to moderately overlapping, with portions of the rachis usually visible between spikelets]. In the field, the leaf margins of <italic><tp:taxon-name>Spartina densiflora</tp:taxon-name></italic> may feel smooth to the touch, as the involute blades often conceal the leaf margins where the scabrous teeth are located; these scabrous teeth are best observed with a microscope (F. Lomer, personal communication, 2012). <italic><tp:taxon-name>Spartina densiflora</tp:taxon-name></italic> is readily distinguished from <italic><tp:taxon-name>Spartina gracilis</tp:taxon-name></italic>, <italic><tp:taxon-name>Spartina patens</tp:taxon-name></italic>, and <italic><tp:taxon-name>Spartina pectinata</tp:taxon-name></italic> by its cespitose habit [vs. rhizomatous].</p><fig id="F7" position="float" orientation="portrait"><label>Figure 7.</label><caption><p>Spikelets of <italic><tp:taxon-name>Spartina densiflora</tp:taxon-name></italic> (Canada, British Columbia, Lomer 5723, UBC). Bar = 3 mm. Photo: J.M. Saarela.</p></caption><graphic xmlns:xlink="http://www.w3.org/1999/xlink" xlink:href="PhytoKeys-010-025-g007.jpg" position="float" orientation="portrait" xlink:type="simple"/></fig></tp:treatment-sec><tp:treatment-sec sec-type="Specimens examined"><title>Specimens examined.</title><p><bold>Canada. British Columbia:</bold> Vancouver Island, Fanny Bay, 500 m N of Waterloo Creek, <named-content xmlns:xlink="http://www.w3.org/1999/xlink" content-type="dwc:verbatimCoordinates" xlink:type="simple">49°28.572'N, 124°47.494'W</named-content>, 24 August 2005, F.Lomer 5723 (UBC, <xref ref-type="fig" rid="F6">Fig. 6</xref>); Vancouver Island, 20 km south of Courtenay, Buckley Bay Ferry Terminal, north side of dock at high tide level, single clump, sea level, <named-content xmlns:xlink="http://www.w3.org/1999/xlink" content-type="dwc:verbatimCoordinates" xlink:type="simple">49°31'32"N, 124°50'54.5"W</named-content>, 12 July 2010, F.Lomer 7377 (CAN, Suppl. Fig. 23). <bold>United States of America. Washington:</bold> Island Co.: Whidbey Island, near Coupeville (T32E R2E S37), 14 Nov 2001, D.Heimer 01-01 (UBC [UBCV224048, Suppl. Fig. 24], WTU [WTUb349303, Suppl. Fig. 25]).</p></tp:treatment-sec><ref-list><ref id="B14"><mixed-citation xmlns:xlink="http://www.w3.org/1999/xlink" xlink:type="simple"><person-group><name name-style="western"><surname>Ayres</surname><given-names>D</given-names></name><name name-style="western"><surname>Zaremba</surname><given-names>K</given-names></name><name name-style="western"><surname>Sloop</surname><given-names>C</given-names></name><name name-style="western"><surname>Strong</surname><given-names>D</given-names></name></person-group> (<year>2008</year>)<article-title> Sexual reproduction of cordgrass hybrids (<italic>Spartina foliosa × alterniflora</italic>) invading tidal marshes in San Francisco Bay.</article-title><source>Diversity and Distributions </source><volume>14</volume>: <fpage>187</fpage>-<lpage>195</lpage>. doi: <ext-link ext-link-type="uri" xlink:href="http://dx.doi.org/10.1111/j.1472-4642.2007.00414.x" xlink:type="simple">10.1111/j.1472-4642.2007.00414.x</ext-link></mixed-citation></ref><ref id="B55"><mixed-citation xmlns:xlink="http://www.w3.org/1999/xlink" xlink:type="simple"><person-group><name name-style="western"><surname>Fortune</surname><given-names>PM</given-names></name><name name-style="western"><surname>Schierenbeck</surname><given-names>K</given-names></name><name name-style="western"><surname>Ayres</surname><given-names>D</given-names></name><name name-style="western"><surname>Bortolus</surname><given-names>A</given-names></name><name name-style="western"><surname>Catrice</surname><given-names>O</given-names></name><name name-style="western"><surname>Brown</surname><given-names>S</given-names></name><name name-style="western"><surname>Ainouche</surname><given-names>ML</given-names></name></person-group> (<year>2008</year>)<article-title> The enigmatic invasive <italic>Spartina densiflora</italic>: A history of hybridizations in a polyploidy context.</article-title><source>Molecular Ecology </source><volume>17</volume>: <fpage>4304</fpage>-<lpage>4316</lpage>. doi: <ext-link ext-link-type="uri" xlink:href="http://dx.doi.org/10.1111/j.1365-294X.2008.03916.x" xlink:type="simple">10.1111/j.1365-294X.2008.03916.x</ext-link></mixed-citation></ref><ref id="B17"><mixed-citation xmlns:xlink="http://www.w3.org/1999/xlink" xlink:type="simple"><person-group><name name-style="western"><surname>Barkworth</surname><given-names>ME</given-names></name></person-group> (<year>2003</year>)<article-title> <italic>Spartina</italic> Schreb.</article-title> In: <person-group><name name-style="western"><surname>Barkworth</surname><given-names>ME</given-names></name><name name-style="western"><surname>Capels</surname><given-names>KM</given-names></name><name name-style="western"><surname>Long</surname><given-names>S</given-names></name><name name-style="western"><surname>Piep</surname><given-names>MB</given-names></name></person-group> (<role>Eds</role>). <issue-title>Flora of North America North of Mexico, Volume 25: Magnoliophyta: Commelinidae (in part): Poaceae, part 2.</issue-title><source>Oxford University Press</source>: <fpage>240</fpage>-<lpage>250</lpage>.</mixed-citation></ref><ref id="B25"><mixed-citation xmlns:xlink="http://www.w3.org/1999/xlink" xlink:type="simple"><person-group><name name-style="western"><surname>Bortolus</surname><given-names>A</given-names></name></person-group> (<year>2006</year>)<article-title> The austral cordgrass <italic>Spartina densiflora</italic> Brong.: its taxonomy, biogeography and natural history.</article-title><source>Journal of Biogeography </source><volume>33</volume>: <fpage>158</fpage>-<lpage>168</lpage>. doi: <ext-link ext-link-type="uri" xlink:href="http://dx.doi.org/10.1111/j.1365-2699.2005.01380.x" xlink:type="simple">10.1111/j.1365-2699.2005.01380.x</ext-link></mixed-citation></ref><ref id="B30"><mixed-citation xmlns:xlink="http://www.w3.org/1999/xlink" xlink:type="simple"><person-group><name name-style="western"><surname>Castillo</surname><given-names>J</given-names></name><name name-style="western"><surname>Fernandez-Baco</surname><given-names>L</given-names></name><name name-style="western"><surname>Castellanos</surname><given-names>E</given-names></name><name name-style="western"><surname>Luque</surname><given-names>C</given-names></name><name name-style="western"><surname>Figueroa</surname><given-names>M</given-names></name><name name-style="western"><surname>Davy</surname><given-names>A</given-names></name></person-group> (<year>2000</year>)<article-title> Lower limits of <italic>Spartina densiflora</italic> and <italic>Spartina maritima</italic> in a Mediterranean salt marsh determined by different ecophysiological tolerances.</article-title><source>Journal of Ecology </source><volume>88</volume>: <fpage>801</fpage>-<lpage>812</lpage>. doi: <ext-link ext-link-type="uri" xlink:href="http://dx.doi.org/10.1046/j.1365-2745.2000.00492.x" xlink:type="simple">10.1046/j.1365-2745.2000.00492.x</ext-link></mixed-citation></ref><ref id="B99"><mixed-citation xmlns:xlink="http://www.w3.org/1999/xlink" xlink:type="simple"><person-group><name name-style="western"><surname>Mobberley</surname><given-names>DG</given-names></name></person-group> (<year>1956</year>)<article-title> Taxonomy and distribution of the genus <italic>Spartina</italic>.</article-title><source>Iowa State College Journal of Science </source><volume>30</volume>: <fpage>471</fpage>-<lpage>564</lpage>.</mixed-citation></ref><ref id="B32"><mixed-citation xmlns:xlink="http://www.w3.org/1999/xlink" xlink:type="simple"><person-group><name name-style="western"><surname>Carrasco</surname><given-names>MA</given-names></name><name name-style="western"><surname>Muñoz Garmendia</surname><given-names>F</given-names></name><name name-style="western"><surname>Perea</surname><given-names>D</given-names></name></person-group> (<year>2002</year>)<article-title> Gramíneas uruguayas de D. José Arechavaleta (1838-1912), en el Real Colegio Alfonso XII de San Lorenzo de El Escorial (Madrid, España).</article-title><source>Anales del Jardin Botánico de Madrid </source><volume>59</volume>: <fpage>263</fpage>-<lpage>274</lpage>.</mixed-citation></ref><ref id="B122"><mixed-citation xmlns:xlink="http://www.w3.org/1999/xlink" xlink:type="simple"><person-group><name name-style="western"><surname>Saint-Yves</surname><given-names>A</given-names></name></person-group> (<year>1932</year>)<article-title> Monographia Spartinarum.</article-title><source>Candollea </source><volume>5</volume>: <fpage>19</fpage>-<lpage>100</lpage>.</mixed-citation></ref><ref id="B132"><mixed-citation xmlns:xlink="http://www.w3.org/1999/xlink" xlink:type="simple"><person-group><name name-style="western"><surname>Spicher</surname><given-names>D</given-names></name><name name-style="western"><surname>Josselyn</surname><given-names>M</given-names></name></person-group> (<year>1985</year>)<article-title> <italic>Spartina</italic> (Gramineae) in northern California: distribution and taxonomic notes.</article-title><source>Madroño </source><volume>32</volume>: <fpage>158</fpage>-<lpage>167</lpage>.</mixed-citation></ref><ref id="B26"><mixed-citation xmlns:xlink="http://www.w3.org/1999/xlink" xlink:type="simple"><person-group><name name-style="western"><surname>Bortolus</surname><given-names>A</given-names></name></person-group> (<year>2008</year>)<article-title> Error cascades in the biological sciences: the unwanted consequences of using bad taxonomy in ecology.</article-title><source>AMBIO: A Journal of the Human Environment </source><volume>37</volume>: <fpage>114</fpage>-<lpage>118</lpage>. doi: <ext-link ext-link-type="uri" xlink:href="http://dx.doi.org/10.1579/0044-7447(2008)37[114:ECITBS]2.0.CO;2" xlink:type="simple">10.1579/0044-7447(2008)37[114:ECITBS]2.0.CO;2</ext-link></mixed-citation></ref><ref id="B49"><mixed-citation xmlns:xlink="http://www.w3.org/1999/xlink" xlink:type="simple"><person-group><name name-style="western"><surname>Faber</surname><given-names>PM</given-names></name></person-group> (<year>2000</year>)<article-title> Good intentions gone awry.</article-title><source>California Coast and Ocean </source><volume>16</volume>: <fpage>14</fpage>-<lpage>17</lpage>.</mixed-citation></ref><ref id="B31"><mixed-citation xmlns:xlink="http://www.w3.org/1999/xlink" xlink:type="simple"><person-group><name name-style="western"><surname>Caplow</surname><given-names>F</given-names></name></person-group> (<year>2002</year>)<source> New species of <italic>Spartina</italic> in Washington. Botanical Electronic News 286. <ext-link ext-link-type="uri" xlink:href="http://www.ou.edu/cas/botany-micro/ben/ben286.html" xlink:type="simple">http://www.ou.edu/cas/botany-micro/ben/ben286.html</ext-link> [accessed 2010-12-17] (Archived by WebCite® at <ext-link ext-link-type="uri" xlink:href="http://www.webcitation.org/5v3LnDSTg" xlink:type="simple">http://www.webcitation.org/5v3LnDSTg</ext-link>)</source></mixed-citation></ref><ref id="B103"><mixed-citation xmlns:xlink="http://www.w3.org/1999/xlink" xlink:type="simple"><person-group><name name-style="western"><surname>Murphy</surname><given-names>KC</given-names></name><name name-style="western"><surname>Taylor</surname><given-names>RR</given-names></name><name name-style="western"><surname>Phillips</surname><given-names>CH</given-names></name></person-group> (<year>2007</year>)<source><italic>Spartina</italic> eradication program 2006 progress report. Washington State Department of Agriculture, 45 pp. <ext-link ext-link-type="uri" xlink:href="http://agr.wa.gov/PlantsInsects/Weeds/Spartina/docs/SpartinaReport2006.pdf" xlink:type="simple">http://agr.wa.gov/PlantsInsects/Weeds/Spartina/docs/SpartinaReport2006.pdf</ext-link> [accessed 18 January 2012] (Archived by WebCite® at <ext-link ext-link-type="uri" xlink:href="http://www.webcitation.org/65cvroiNw" xlink:type="simple">http://www.webcitation.org/65cvroiNw</ext-link>)</source></mixed-citation></ref><ref id="B85"><mixed-citation xmlns:xlink="http://www.w3.org/1999/xlink" xlink:type="simple"><person-group><name name-style="western"><surname>Kozloff</surname><given-names>EN</given-names></name></person-group> (<year>2005</year>)<source> Plants of western Oregon, Washington &amp; British Columbia.</source><publisher-name>Timber Press, Portland</publisher-name>, <publisher-loc>Oregon</publisher-loc>, <lpage>512</lpage> pp.</mixed-citation></ref><ref id="B101"><mixed-citation xmlns:xlink="http://www.w3.org/1999/xlink" xlink:type="simple"><person-group><name name-style="western"><surname>Morgan</surname><given-names>VH</given-names></name><name name-style="western"><surname>Sytsma</surname><given-names>M</given-names></name></person-group> (<year>2010</year>)<source> Alaska <italic>Spartina</italic> prevention, detection and response plan. 76 pp. <ext-link ext-link-type="uri" xlink:href="http://www.clr.pdx.edu/docs/AKSpartinaPlan_2010.pdf" xlink:type="simple">http://www.clr.pdx.edu/docs/AKSpartinaPlan_2010.pdf</ext-link> [accessed 17 January 2012] (Archived by WebCite® at <ext-link ext-link-type="uri" xlink:href="http://www.webcitation.org/65cvyb6QO" xlink:type="simple">http://www.webcitation.org/65cvyb6QO</ext-link>)</source></mixed-citation></ref><ref id="B45"><mixed-citation xmlns:xlink="http://www.w3.org/1999/xlink" xlink:type="simple"><person-group><name name-style="western"><surname>Douglas</surname><given-names>GW</given-names></name><name name-style="western"><surname>Meidinger</surname><given-names>D</given-names></name><name name-style="western"><surname>Pojar</surname><given-names>J</given-names></name></person-group> (<role>Eds</role>) (<year>2001</year>)<source> Illustrated Flora of British Columbia. Volume 7. Monocotyledons (Orchidaceae through Zosteraceae). British Columbia Ministry of Sustainable Resource Management. (Archived by WebCite® at  <ext-link ext-link-type="uri" xlink:href="http://www.webcitation.org/66A2fjppD" xlink:type="simple">http://www.webcitation.org/66A2fjppD</ext-link>)</source></mixed-citation></ref><ref id="B6"><mixed-citation xmlns:xlink="http://www.w3.org/1999/xlink" xlink:type="simple"><person-group><name name-style="western"><surname>Anonymous</surname></name></person-group> (<year>2011</year>)<source><italic>Spartina densiflora</italic> Brongn. In: Klinkenberg B (Ed) 2010. E-Flora BC: Electronic Atlas of the Plants of British Columbia [eflora.bc.ca]. Lab for Advanced Spatial Analysis, Department of Geography, University of British Columbia, Vancouver. <ext-link ext-link-type="uri" xlink:href="http://linnet.geog.ubc.ca/Atlas10/Atlas.aspx?sciname=Spartina%20densiflora" xlink:type="simple">http://linnet.geog.ubc.ca/Atlas10/Atlas.aspx?sciname=Spartina%20densiflora</ext-link> [accessed 12 July 2011] (Archived by WebCite® at <ext-link ext-link-type="uri" xlink:href="http://www.webcitation.org/65cuq35Y7" xlink:type="simple">http://www.webcitation.org/65cuq35Y7</ext-link>)</source></mixed-citation></ref></ref-list></tp:taxon-treatment>
