# Supplementary material for: Taxonomic synopsis of invasive and native Spartina (Poaceae, Chloridoideae) in the Pacific Northwest (British Columbia, Washington and Oregon), including the first report of Spartina ×townsendii for British Columbia, Canada
Source: PhytoKeys. 2012 Mar 21;(10):25–82. doi: 10.3897/phytokeys.10.2734 (PMC3310194; doi:10.3897/phytokeys.10.2734)
Supplement: XML Treatment for Spartina gracilis [file phytokeys.10.2734-treatment5.xml]

<!DOCTYPE tp:taxon-treatment
  PUBLIC "-//TaxonX//DTD Taxonomic Treatment Publishing DTD v0 20100105//EN" "tax-treatment-NSO.dtd">
<tp:taxon-treatment xmlns:tp="http://www.plazi.org/taxpub"><tp:treatment-meta><mixed-citation publication-type="journal"><person-group><name><surname>Saarela</surname><given-names>Jeffery M.</given-names></name></person-group><article-title>Taxonomic synopsis of invasive and native 
                    <italic>Spartina</italic> (Poaceae, Chloridoideae) in the Pacific Northwest (British Columbia, Washington and Oregon),  including the first report of 
                    <italic>Spartina ×townsendii</italic> for British Columbia, Canada
                </article-title><source>PhytoKeys</source><day>21</day><month>3</month><year>2012</year><volume>2012</volume><issue>10</issue><fpage>25</fpage><lpage>82</lpage><pub-id pub-id-type="doi">10.3897/phytokeys.10.2734</pub-id></mixed-citation></tp:treatment-meta><tp:nomenclature><tp:taxon-name>
                        <tp:taxon-name-part taxon-name-part-type="genus">Spartina</tp:taxon-name-part>
                        <tp:taxon-name-part taxon-name-part-type="species">gracilis</tp:taxon-name-part>
                    <object-id xmlns:xlink="http://www.w3.org/1999/xlink" xlink:type="simple">http://species-id.net/wiki/Spartina_gracilis</object-id>
                    </tp:taxon-name><tp:taxon-authority>Trin.</tp:taxon-authority><tp:nomenclature-citation-list><tp:nomenclature-citation><tp:taxon-name>Spartina gracilis</tp:taxon-name><comment> Trin.<bold>,</bold> Mém. Acad. Imp. Sci. Saint-Pétersbourg, Sér. 6, Sci. Math., Seconde Pt. Sci. Nat. 6,4(1-2): 110. 1845. <bold>Type</bold>. CANADA.Amer. bor., Hooker s.n. (isotypes: LE [LETRIN2058.01!], US [US92014!] (fragm. ex LE)).</comment></tp:nomenclature-citation></tp:nomenclature-citation-list></tp:nomenclature><tp:treatment-sec sec-type="Description"><title>Description:</title><p>See <xref ref-type="bibr" rid="B99">Mobberley (1956)</xref>, <xref ref-type="bibr" rid="B17">Barkworth (2003)</xref>, and <xref ref-type="bibr" rid="B45">Douglas et al. (2001)</xref>. 2<italic>n</italic> = 40 (<xref ref-type="bibr" rid="B92">Marchant 1968b</xref>, <xref ref-type="bibr" rid="B118">Reeder 1977</xref>).</p></tp:treatment-sec><tp:treatment-sec sec-type="Common name"><title>Common name.</title><p>Alkali cordgrass, big cordgrass.</p></tp:treatment-sec><tp:treatment-sec sec-type="Illustrations"><title>Illustrations.</title><p><xref ref-type="bibr" rid="B73">Hitchcock 1935</xref>:493, <xref ref-type="bibr" rid="B74">Hitchcock 1951</xref>: 513, <xref ref-type="bibr" rid="B75">Hitchcock et al. 1969</xref>:706, <xref ref-type="bibr" rid="B17">Barkworth 2003</xref>:251, <xref ref-type="bibr" rid="B45">Douglas et al. 2001</xref>:269.</p></tp:treatment-sec><tp:treatment-sec sec-type="Etymology"><title>Etymology.</title><p>The Latin epithet <italic>gracilis</italic> means “thin, slender” (<xref ref-type="bibr" rid="B134">Stearn 1992</xref>), probably given in reference to the general habit of the species.</p></tp:treatment-sec><tp:treatment-sec sec-type="Distribution"><title>Distribution.</title><p>Southern Northwest Territories, Canada, to central Mexico (<xref ref-type="bibr" rid="B17">Barkworth 2003</xref>). In the Pacific Northwest <italic><tp:taxon-name>Spartina gracilis</tp:taxon-name></italic> is distributed in the steppe and montane zones of the south central and south eastern parts of British Columbia (<xref ref-type="bibr" rid="B45">Douglas et al. 2001</xref>), and in eastern Oregon and Washington (<xref ref-type="bibr" rid="B17">Barkworth 2003</xref>, <xref ref-type="bibr" rid="B142">Wilson et al. 2012</xref>). It is not a salt marsh species and is not invasive.</p></tp:treatment-sec><tp:treatment-sec sec-type="Morphology"><title>Morphology.</title><p><italic><tp:taxon-name>Spartina gracilis</tp:taxon-name></italic> is a distinctive taxon (<xref ref-type="fig" rid="F8">Fig. 8</xref>). In the Pacific Northwest it is likely to be most readily confused with <italic><tp:taxon-name>Spartina pectinata</tp:taxon-name></italic>, which also grows inland. It is distinguished from <italic><tp:taxon-name>Spartina pectinata</tp:taxon-name></italic> by the following combination of characters: upper glumes unawned or short-awned, awns to 2 mm long [vs. distinctly awned upper glumes, awns 3–8 mm long], ciliate glume keels [vs. pectinate glume keels], spikelets 6–11 mm long [vs. 10–25 mm long], ligules 0.5–1 mm long [vs. 1–3 mm long], 3–12 branches per inflorescence [vs. 5–50 branches per inflorescence], and 10–30 spikelets per branch [vs. 10–80 spikelets per branch]. It is distinguished from <italic><tp:taxon-name>Spartina patens</tp:taxon-name></italic> by its ciliate glume keels [vs. scabrous glume keels], inconspicuous lateral veins on the upper glumes [vs. conspicuous lateral veins on the upper glumes], most branches 3–6 mm wide [vs. most branches 2–3 mm wide], branches closely appressed to the main axis [vs. branches appressed, ascending or spreading from main axis], and florets more or less equaling the upper glumes in length [vs. florets shorter than the upper glumes]. <italic><tp:taxon-name>Spartina gracilis</tp:taxon-name></italic> can be readily separated from <italic><tp:taxon-name>Spartina alterniflora</tp:taxon-name></italic>, <italic><tp:taxon-name>Spartina anglica</tp:taxon-name></italic> and <italic><tp:taxon-name>Spartina ×townsendii</tp:taxon-name></italic> by its scabrous leaf margins [vs. glabrous leaf margins], and from <italic><tp:taxon-name>Spartina densiflora</tp:taxon-name></italic> by its rhizomatous habit [vs. cespitose].</p><fig id="F8" position="float" orientation="portrait"><label>Figure 8.</label><caption><p>Photograph of a specimen of <italic><tp:taxon-name>Spartina gracilis</tp:taxon-name></italic> collected in the Thompson River Valley, British Columbia (Scoggan 15626, CAN).</p></caption><graphic xmlns:xlink="http://www.w3.org/1999/xlink" xlink:href="PhytoKeys-010-025-g008.jpg" position="float" orientation="portrait" xlink:type="simple"/></fig></tp:treatment-sec><tp:treatment-sec sec-type="Specimens examined"><title>Specimens examined.</title><p><bold>CANADA. British Columbia:</bold> 23 mi W of Kamloops, <named-content xmlns:xlink="http://www.w3.org/1999/xlink" content-type="dwc:verbatimCoordinates" xlink:type="simple">50.6667°N, 120.8569°W</named-content> uncertainty 33215 m, 23 July 1941, W.A.Weber 2548 (CAN [CAN33940]); Thompson River valley between Spences Bridge and Cache Creek, <named-content xmlns:xlink="http://www.w3.org/1999/xlink" content-type="dwc:verbatimCoordinates" xlink:type="simple">50.6059°N, 121.3386°W</named-content> uncertainty 22 km, 15 July 1964, H.J.Scoggan 15626 (CAN [CAN308046], <xref ref-type="fig" rid="F8">Fig. 8</xref>); Flying U Ranch, Cariboo, bank at edge of Green Lake, <named-content xmlns:xlink="http://www.w3.org/1999/xlink" content-type="dwc:verbatimCoordinates" xlink:type="simple">51.4172°N, 121.2025°W</named-content> uncertainty 8569 m, 21 June 1944, J.W.Eastham 11509 (CAN [CAN33941]); N of Kamloops, <named-content xmlns:xlink="http://www.w3.org/1999/xlink" content-type="dwc:verbatimCoordinates" xlink:type="simple">50.6667°N, 120.3333°W</named-content> uncertainty 7196 m, 13 Jun 1889, J.Macoun s.n. (CAN [CAN33943, Suppl. Fig. 26]); Kamloops, <named-content xmlns:xlink="http://www.w3.org/1999/xlink" content-type="dwc:verbatimCoordinates" xlink:type="simple">50.6667°N, 120.3333°W</named-content> uncertainty 7196 m, 4–7 Sep 1931, V.Kujala &amp; A.Cajander s.n. (CAN [CAN394081, CAN394014, Suppl. Fig. 27]); 119 mile, Cariboo, 1<!--PageBreak--><!--PageBreak-->8 Jun 1942, J.A.Munro 23 (CAN [CAN33942]); Similkameen River, 10 Jun 1905, J.M.Macoun 77227 (CAN [CAN33944, Suppl. Fig. 28]). <bold>UNITED STATES OF AMERICA. Montana:</bold> Hound Creek, 30 Jul 1883, F. Lamson-Scribner 329 (CAN [CAN162196]). <bold>North Dakota:</bold> Ward County, 26 Jul 1963, L.F.Lautenschlager 694 (CAN [CAN297003]). <bold>Utah:</bold> Death Ridge-Horse Mountain Road, near Caanan Peak, 6800 ft, 15 June 1990, M.A.Franklin &amp; D.Atwood 7129 (CAN[CAN563733]). <bold>Washington:</bold> Okanogan Co.: Loomiston, Aug 1897, A.D.E.Elmer 891 (CAN [CAN162194, CAN162191]).</p></tp:treatment-sec><ref-list><ref id="B99"><mixed-citation xmlns:xlink="http://www.w3.org/1999/xlink" xlink:type="simple"><person-group><name name-style="western"><surname>Mobberley</surname><given-names>DG</given-names></name></person-group> (<year>1956</year>)<article-title> Taxonomy and distribution of the genus <italic>Spartina</italic>.</article-title><source>Iowa State College Journal of Science </source><volume>30</volume>: <fpage>471</fpage>-<lpage>564</lpage>.</mixed-citation></ref><ref id="B17"><mixed-citation xmlns:xlink="http://www.w3.org/1999/xlink" xlink:type="simple"><person-group><name name-style="western"><surname>Barkworth</surname><given-names>ME</given-names></name></person-group> (<year>2003</year>)<article-title> <italic>Spartina</italic> Schreb.</article-title> In: <person-group><name name-style="western"><surname>Barkworth</surname><given-names>ME</given-names></name><name name-style="western"><surname>Capels</surname><given-names>KM</given-names></name><name name-style="western"><surname>Long</surname><given-names>S</given-names></name><name name-style="western"><surname>Piep</surname><given-names>MB</given-names></name></person-group> (<role>Eds</role>). <issue-title>Flora of North America North of Mexico, Volume 25: Magnoliophyta: Commelinidae (in part): Poaceae, part 2.</issue-title><source>Oxford University Press</source>: <fpage>240</fpage>-<lpage>250</lpage>.</mixed-citation></ref><ref id="B45"><mixed-citation xmlns:xlink="http://www.w3.org/1999/xlink" xlink:type="simple"><person-group><name name-style="western"><surname>Douglas</surname><given-names>GW</given-names></name><name name-style="western"><surname>Meidinger</surname><given-names>D</given-names></name><name name-style="western"><surname>Pojar</surname><given-names>J</given-names></name></person-group> (<role>Eds</role>) (<year>2001</year>)<source> Illustrated Flora of British Columbia. Volume 7. Monocotyledons (Orchidaceae through Zosteraceae). British Columbia Ministry of Sustainable Resource Management. (Archived by WebCite® at  <ext-link ext-link-type="uri" xlink:href="http://www.webcitation.org/66A2fjppD" xlink:type="simple">http://www.webcitation.org/66A2fjppD</ext-link>)</source></mixed-citation></ref><ref id="B92"><mixed-citation xmlns:xlink="http://www.w3.org/1999/xlink" xlink:type="simple"><person-group><name name-style="western"><surname>Marchant</surname><given-names>CJ</given-names></name></person-group> (<year>1968b</year>)<article-title> Evolution in <italic>Spartina</italic> (Gramineae): III. Species chromosome numbers and their taxonomic significance.</article-title><source>Journal of the Linnean Society of London, Botany </source><volume>60</volume>: <fpage>411</fpage>-<lpage>417</lpage>. doi: <ext-link ext-link-type="uri" xlink:href="http://dx.doi.org/10.1111/j.1095-8339.1968.tb00097.x" xlink:type="simple">10.1111/j.1095-8339.1968.tb00097.x</ext-link></mixed-citation></ref><ref id="B118"><mixed-citation xmlns:xlink="http://www.w3.org/1999/xlink" xlink:type="simple"><person-group><name name-style="western"><surname>Reeder</surname><given-names>JR</given-names></name></person-group> (<year>1977</year>)<article-title> Chromosome numbers in western grasses.</article-title><source>American Journal of Botany </source><volume>64</volume>: <fpage>102</fpage>-<lpage>110</lpage>. doi: <ext-link ext-link-type="uri" xlink:href="http://dx.doi.org/10.2307/2441882" xlink:type="simple">10.2307/2441882</ext-link></mixed-citation></ref><ref id="B73"><mixed-citation xmlns:xlink="http://www.w3.org/1999/xlink" xlink:type="simple"><person-group><name name-style="western"><surname>Hitchcock</surname><given-names>AS</given-names></name></person-group> (<year>1935</year>)<source> Manual of the grasses of the United States. Miscellaneous publication no. 200, United States Department of Agriculture, Washington, D.C.</source></mixed-citation></ref><ref id="B74"><mixed-citation xmlns:xlink="http://www.w3.org/1999/xlink" xlink:type="simple"><person-group><name name-style="western"><surname>Hitchcock</surname><given-names>AS</given-names></name></person-group> (<year>1951</year>)<source> Manual of grasses of the United States (ed. 2, revised by A. Chase). Miscellaneous publication no. 200, United States Department of Agriculture. Washington, D.C. </source>doi: <ext-link ext-link-type="uri" xlink:href="http://dx.doi.org/10.5962/bhl.title.5731" xlink:type="simple">10.5962/bhl.title.5731</ext-link></mixed-citation></ref><ref id="B75"><mixed-citation xmlns:xlink="http://www.w3.org/1999/xlink" xlink:type="simple"><person-group><name name-style="western"><surname>Hitchcock</surname><given-names>CL</given-names></name><name name-style="western"><surname>Cronquist</surname><given-names>A</given-names></name><name name-style="western"><surname>Ownbey</surname><given-names>M</given-names></name><name name-style="western"><surname>Thompson</surname><given-names>JW</given-names></name></person-group> (<year>1969</year>)<source> Vascular plants of the Pacific Northwest. Part 1: Vascular cryptogams, gymnosperms, and monocotyledons.</source><publisher-name>University of Washington Press</publisher-name>, <publisher-loc>Seattle and London</publisher-loc>, <lpage>914</lpage> pp.</mixed-citation></ref><ref id="B134"><mixed-citation xmlns:xlink="http://www.w3.org/1999/xlink" xlink:type="simple"><person-group><name name-style="western"><surname>Stearn</surname><given-names>WT</given-names></name></person-group> (<year>1992</year>)<source> Botanical Latin.</source><publisher-name>David &amp; Charles</publisher-name>, <publisher-loc>England</publisher-loc>, <lpage>546</lpage> pp.</mixed-citation></ref><ref id="B142"><mixed-citation xmlns:xlink="http://www.w3.org/1999/xlink" xlink:type="simple"><person-group><name name-style="western"><surname>Wilson</surname><given-names>BL</given-names></name><name name-style="western"><surname>Brainerd</surname><given-names>R</given-names></name><name name-style="western"><surname>Otting</surname><given-names>N</given-names></name></person-group> (<year>2012</year>)<source> Poaceae Barnhart. In: Hardison L et al. (Eds) Flora of Oregon. <ext-link ext-link-type="uri" xlink:href="http://www.oregonfloraorg/flora.php" xlink:type="simple">http://www.oregonfloraorg/flora.php</ext-link> [accessed 23 Feb 2012] (Archived by WebCite® at <ext-link ext-link-type="uri" xlink:href="http://www.webcitationorg/65faC4zwC" xlink:type="simple">http://www.webcitationorg/65faC4zwC</ext-link>)</source></mixed-citation></ref></ref-list></tp:taxon-treatment>
