# Supplementary material for: Taxonomic synopsis of invasive and native Spartina (Poaceae, Chloridoideae) in the Pacific Northwest (British Columbia, Washington and Oregon), including the first report of Spartina ×townsendii for British Columbia, Canada
Source: PhytoKeys. 2012 Mar 21;(10):25–82. doi: 10.3897/phytokeys.10.2734 (PMC3310194; doi:10.3897/phytokeys.10.2734)
Supplement: XML Treatment for Spartina patens [file phytokeys.10.2734-treatment6.xml]

<!DOCTYPE tp:taxon-treatment
  PUBLIC "-//TaxonX//DTD Taxonomic Treatment Publishing DTD v0 20100105//EN" "tax-treatment-NSO.dtd">
<tp:taxon-treatment xmlns:tp="http://www.plazi.org/taxpub"><tp:treatment-meta><mixed-citation publication-type="journal"><person-group><name><surname>Saarela</surname><given-names>Jeffery M.</given-names></name></person-group><article-title>Taxonomic synopsis of invasive and native 
                    <italic>Spartina</italic> (Poaceae, Chloridoideae) in the Pacific Northwest (British Columbia, Washington and Oregon),  including the first report of 
                    <italic>Spartina ×townsendii</italic> for British Columbia, Canada
                </article-title><source>PhytoKeys</source><day>21</day><month>3</month><year>2012</year><volume>2012</volume><issue>10</issue><fpage>25</fpage><lpage>82</lpage><pub-id pub-id-type="doi">10.3897/phytokeys.10.2734</pub-id></mixed-citation></tp:treatment-meta><tp:nomenclature><tp:taxon-name>
                        <tp:taxon-name-part taxon-name-part-type="genus">Spartina</tp:taxon-name-part>
                        <tp:taxon-name-part taxon-name-part-type="species">patens</tp:taxon-name-part>
                    <object-id xmlns:xlink="http://www.w3.org/1999/xlink" xlink:type="simple">http://species-id.net/wiki/Spartina_patens</object-id>
                    </tp:taxon-name><tp:taxon-authority>(Aiton) Muhl., Descr. Gram. 55. 1817.</tp:taxon-authority><tp:nomenclature-citation-list><tp:nomenclature-citation><tp:taxon-name>Spartina juncea</tp:taxon-name><comment> var. <italic>patens</italic> (Aiton) St.-Yves, Candollea 5: 86. 1932. <italic><tp:taxon-name>Dactylis patens</tp:taxon-name></italic> Aiton, Hort. Kew. 1: 104. 1789. <bold>Type</bold>. United Kingdom. Cultivated, native of North America, introduced 1781, by Mr. William Curtis (holotype: BM-001010621!).</comment></tp:nomenclature-citation><tp:nomenclature-citation><tp:taxon-name>Trachynotia juncea</tp:taxon-name><comment> Michx., Fl. Bor.-Amer. 1: 64. 1803. <italic><tp:taxon-name>Limnetis juncea</tp:taxon-name></italic> (Michx.) Rich., Syn. Pl. 1: 72. 1805. <italic><tp:taxon-name>Spartina juncea </tp:taxon-name></italic>(Michx.) Willd., Enum. Pl. 81. 1809. <italic><tp:taxon-name>Spartina patens</tp:taxon-name></italic> var. <italic>juncea</italic> (Michx.) Hitchc., Rhodora 8: 210. 1906. <italic><tp:taxon-name>Spartina juncea</tp:taxon-name></italic> subvar. <italic>americana</italic> St.-Yves, Candollea 5: 84. 1932. <bold>Type.</bold> United States of America. bord des Creeks salés Basse Caroline, Michaux s.n. (holotype: P, not seen). Note: See <xref ref-type="bibr" rid="B71">Hitchcock (1908</xref>:153) for notes on the type specimen. Treatment of <italic><tp:taxon-name>Trachynotia juncea</tp:taxon-name></italic> as a synonym of <italic><tp:taxon-name>Spartina patens</tp:taxon-name></italic> follows <xref ref-type="bibr" rid="B99">Mobberley (1956)</xref>.</comment></tp:nomenclature-citation><tp:nomenclature-citation><tp:taxon-name>Limnetis juncea</tp:taxon-name><comment> var. <italic>monogyna</italic> M.A.Curtis, Boston J. Nat. Hist. 1: 136. 1837. <italic><tp:taxon-name>Spartina patens</tp:taxon-name></italic> var. <italic>monogyna</italic> (M.A.Curtis) Fernald, Rhodora 49: 114. 1947. <bold>Type.</bold> United States of America. North Carolina: M.A.Curtis s.n. (holotype: GH [GH00295532!], <xref ref-type="fig" rid="F15">Appendix Fig. 3</xref>). Note: <xref ref-type="bibr" rid="B51">Fernald (1947</xref>:115) referred to this specimen as “The isotype of Curtis’s variety in the Gray Herbarium…” and “The Curtis type or isotype ….”; it likely is the holotype.</comment></tp:nomenclature-citation><tp:nomenclature-citation><tp:taxon-name>Spartina pumila</tp:taxon-name><comment> Roth, Catal. Bot. 3: 10. 1806. <bold>Type.</bold> United States of America. New York, 1794, Schreber s.n. (holotype: B-Willd.!).</comment></tp:nomenclature-citation></tp:nomenclature-citation-list></tp:nomenclature><tp:treatment-sec sec-type="Description"><title>Description.</title><p>See <xref ref-type="bibr" rid="B99">Mobberley (1956)</xref>, <xref ref-type="bibr" rid="B17">Barkworth (2003)</xref>, <xref ref-type="bibr" rid="B45">Douglas et al. (2001)</xref>, and Lonard et al. (2009). 2<italic>n</italic> = 40 (<xref ref-type="bibr" rid="B92">Marchant 1968b</xref>).</p></tp:treatment-sec><tp:treatment-sec sec-type="Common names"><title>Common names.</title><p>Saltmeadow cordgrass, saltmeadow grass, marsh hay, wiregrass, foxgrass, couchgrass, rush saltgrass, spartine étalée (<xref ref-type="bibr" rid="B88">Lonard et al. 2010</xref>).</p></tp:treatment-sec><tp:treatment-sec sec-type="Etymology"><title>Etymology.</title><p>The Latin epithet <italic>patens</italic> means “spreading, outspread” (<xref ref-type="bibr" rid="B134">Stearn 1992</xref>), given in reference to the general habit of the species, which forms dense, monotypic stands.</p></tp:treatment-sec><tp:treatment-sec sec-type="Illustrations"><title>Illustrations.</title><p><xref ref-type="bibr" rid="B73">Hitchcock 1935</xref>: 494; <xref ref-type="bibr" rid="B74">Hitchcock 1951</xref>:514; <xref ref-type="bibr" rid="B76">Holmgren et al. 1998</xref>:750, <xref ref-type="bibr" rid="B45">Douglas et al. 2001</xref>:271, <xref ref-type="bibr" rid="B17">Barkworth 2003</xref>:251.</p></tp:treatment-sec><tp:treatment-sec sec-type="Distribution"><title>Distribution.</title><p>Native to the east coast of North America and Central America, distributed along the Atlantic coast of Newfoundland and Labrador to Texas, the Atlantic coast of Mexico, and throughout the Caribbean Islands (e.g., <xref ref-type="bibr" rid="B17">Barkworth 2003</xref>, <xref ref-type="bibr" rid="B22">Beetle 1977</xref>, Howard et al. 1989, <xref ref-type="bibr" rid="B87">Liogier and Martorell 2000</xref>, <xref ref-type="bibr" rid="B108">Peterson 2001</xref>). It has been introduced to coastal regions in Spain (<xref ref-type="bibr" rid="B29">Campos et al. 2004</xref>, <xref ref-type="bibr" rid="B126">SanLeón et al. 1999</xref>, <xref ref-type="bibr" rid="B112">Prieto et al. 2011</xref>), China (<xref ref-type="bibr" rid="B4">An et al. 2007</xref>), North Africa, and the west coast of the United States (Oregon, Washington), and Canada (British Columbia).</p></tp:treatment-sec><tp:treatment-sec sec-type="Comments"><title>Comments.</title><p><italic><tp:taxon-name>Spartina patens</tp:taxon-name></italic> grows in coastal salt marshes and brackish waters, where it usually forms dense stands above the intertidal zone and into higher and drier areas of the salt marsh (<xref ref-type="bibr" rid="B99">Mobberley 1956</xref>). In Europe this taxon is sometimes treated as a separate species, <italic><tp:taxon-name>Spartina versicolor</tp:taxon-name></italic> Fabre, a traditional circumscription that some contemporary authors maintain (e.g., <xref ref-type="bibr" rid="B125">Sánchez Gullón 2001</xref>; <xref ref-type="bibr" rid="B36">Clayton et al. 2002</xref> onwards; see <xref ref-type="bibr" rid="B126">SanLeón et al. 1999</xref> and <xref ref-type="bibr" rid="B112">Prieto et al. 2011</xref> for summaries of this taxonomic problem). In North America <italic><tp:taxon-name>Spartina patens</tp:taxon-name></italic> hybridizes with <italic><tp:taxon-name>Spartina pectinata</tp:taxon-name></italic> in areas where they grow together, forming the hybrid taxon <italic><tp:taxon-name>Spartina ×cespitosa</tp:taxon-name></italic>. This hybrid is known from scattered locations along the Atlantic coast from Prince Edward Island to Maryland (<xref ref-type="bibr" rid="B99">Mobberley 1956</xref>, <xref ref-type="bibr" rid="B43">Dore and Marchant 1968</xref>, <xref ref-type="bibr" rid="B17">Barkworth 2003</xref>), but has not been recorded along the Pacific coast. The biology of <italic><tp:taxon-name>Spartina patens</tp:taxon-name></italic> is reviewed by <xref ref-type="bibr" rid="B88">Lonard et al. (2010)</xref>.</p><p>In Oregon, <italic><tp:taxon-name>Spartina patens</tp:taxon-name></italic> grows in the Siuslaw estuary on Cox Island (Lane Co.), where it has been introduced since at least 1939 and has expanded considerably since that time (<xref ref-type="bibr" rid="B57">Frenkel and Boss 1988</xref>). It is not reported from elsewhere in Oregon (<xref ref-type="bibr" rid="B142">Wilson et al. 2012</xref>). In Washington it has been reported from Dosewallips State Park on the west shore of Hood Canal (<xref ref-type="bibr" rid="B56">Frenkel 1987</xref>). In California it is present in Southampton Marsh in San Francisco Bay (<xref ref-type="bibr" rid="B132">Spicher and Josselyn 1985</xref>, <xref ref-type="bibr" rid="B16">Baird and Thieret 2012</xref>).</p><p><italic><tp:taxon-name>Spartina patens</tp:taxon-name></italic> was the first of the invasive cordgrasses to be collected in British Columbia. It was discovered in 1979 in the Comox Estuary on Vancouver Island (Brayshaw 79-1143, V); nearly a decade later, in 1988, it was collected on the adjacent mainland coast in Burrard Inlet, North Vancouver (Lomer 88–140, UBC, <xref ref-type="fig" rid="F9">Fig. 9</xref>). <italic><tp:taxon-name>Spartina patens</tp:taxon-name></italic> was recognized as part of the provincial flora by <xref ref-type="bibr" rid="B44">Douglas et al. (1994)</xref> based on collections from these two localities, and is reported for the region in recent floras (<xref ref-type="bibr" rid="B17">Barkworth 2003</xref>, <xref ref-type="bibr" rid="B45">Douglas et al. 2001</xref>). Large stands of the species were reported in 2000 at the Comox locality in the Courtenay River estuary at the delta of Brooklyn Creek to the embayed area of Goose Spit (<xref ref-type="bibr" rid="B9">Asp and Adams 2000</xref>). <italic><tp:taxon-name>Spartina patens</tp:taxon-name></italic> is also reported from Port Moody Arm of Burrard Inlet in British Columbia (Dresen et al. 2010). Voucher specimens from these latter two sites should be collected and deposited in herbaria.</p><fig id="F9" position="float" orientation="portrait"><label>Figure 9.</label><caption><p>Photograph of a specimen of <italic><tp:taxon-name>Spartina patens</tp:taxon-name></italic> collected at Maplewood mudflats, North Vancouver, British Columbia (Lomer 88–140, UBC). Image published with the permission of the University of British Columbia Herbarium, Beaty Biodiversity Museum.</p></caption><graphic xmlns:xlink="http://www.w3.org/1999/xlink" xlink:href="PhytoKeys-010-025-g009.jpg" position="float" orientation="portrait" xlink:type="simple"/></fig></tp:treatment-sec><tp:treatment-sec sec-type="Morphology"><title>Morphology.</title><p><italic><tp:taxon-name>Spartina patens</tp:taxon-name></italic> exhibits considerable morphological variation and several authors have recognized two infraspecific taxa (see <xref ref-type="bibr" rid="B99">Mobberley 1956</xref>). <xref ref-type="bibr" rid="B99">Mobberley (1956)</xref> studied this variation across the native range of the taxon and found plants at the northern and southern extremes of the taxon’s range to be distinct, but considerable overlap and clinal variation from north to south in areas between the extremes. Based on these data he argued against the recognition of infraspecific taxa in <italic><tp:taxon-name>Spartina patens</tp:taxon-name></italic>, a circumscription followed by subsequent authors.</p><p>Based on specimens of <italic><tp:taxon-name>Spartina patens</tp:taxon-name></italic> examined here collected in Oregon, Washington, and British Columbia, introduced plants in these areas are similar morphologically to those in the eastern Canada and the northeastern United States, which tend to be smaller than plants distributed further south (<xref ref-type="bibr" rid="B99">Mobberley 1956</xref>).</p><!--PageBreak--><!--PageBreak--><p><italic><tp:taxon-name>Spartina patens</tp:taxon-name></italic> can be distinguished from <italic><tp:taxon-name>Spartina densiflora</tp:taxon-name></italic> by the following combination of characters: branches distinctly one-sided, appressed, ascending or spreading from main axis, distant or weakly overlapping, and approximately the same length within an inflorescence [vs. branches not distinctly one-sided, appressed, strongly overlapping, and conspicuously decreasing in length towards the inflorescence apex], rhizomes wiry, plants forming dense mats [vs. rhizomes absent, rarely short, plants cespitose, forming distinct clumps], upper glumes distinctly 3-veined [vs. upper glumes 1-veined], and ligules 0.5–1 mm long [vs. ligules 1–2 mm long].</p><p><italic><tp:taxon-name>Spartina patens</tp:taxon-name></italic> can be distinguished from <italic><tp:taxon-name>Spartina alterniflora</tp:taxon-name></italic>, <italic><tp:taxon-name>Spartina anglica</tp:taxon-name></italic> and <italic><tp:taxon-name>Spartina ×townsendii</tp:taxon-name></italic> by: blade margins and adaxial surfaces scabrous [vs. blade margins and adaxial surfaces glabrous], blades 0.5–4 mm wide at base, involute for most or all of their length [vs. blades 3–10 mm wide at base, often involute distally], branches distinctly one-sided, distant or weakly overlapping [vs. branches not distinctly one sided, strongly overlapping], rhizomes thin and wiry [vs. rhizomes thick and fleshy], upper glumes conspicuously 3-veined [vs. upper glumes 1–3-veined, veins inconspicuous], and spikelets usually purple-tinged [vs. spikelets rarely or never purple-tinged].</p></tp:treatment-sec><tp:treatment-sec sec-type="Specimens examined"><title>Specimens examined.</title><p><bold>Canada. British Columbia:</bold> Vancouver Island, Goose Spit, Comox, <named-content xmlns:xlink="http://www.w3.org/1999/xlink" content-type="dwc:verbatimCoordinates" xlink:type="simple">49°40'N, 124°54'W</named-content>, 14 Sep 1979, T.C.Brayshaw 79-1143 (V [V95308]); Vancouver Island, based of Comox Spit, <named-content xmlns:xlink="http://www.w3.org/1999/xlink" content-type="dwc:verbatimCoordinates" xlink:type="simple">49°40'N, 124°54'W</named-content>, 7 Aug 1984, T.C.Brayshaw 84-139 (V [V127117]); N shore of Burrard Inlet, E of Second Narrows Bridge, North Vancouver, <named-content xmlns:xlink="http://www.w3.org/1999/xlink" content-type="dwc:verbatimCoordinates" xlink:type="simple">49.3099°N, 123.1032°W</named-content> uncertainty 4052 m, sea level, Jul 1987, F.Lomer 87-001 (UBC [UBCV194265, Suppl. Fig. 29]); North Vancouver, Maplewood Mudflats, S of Dollarton Highway and E of Second Narrows bridge, <named-content xmlns:xlink="http://www.w3.org/1999/xlink" content-type="dwc:verbatimCoordinates" xlink:type="simple">49.3042°N, 123.0009°W</named-content> uncertainty 500 m, 27 Aug 1988, F. Lomer 88-140 (UBC [UBCV195726, <xref ref-type="fig" rid="F9">Fig. 9</xref>); North Vancouver, Maplewood mud flats, <named-content xmlns:xlink="http://www.w3.org/1999/xlink" content-type="dwc:verbatimCoordinates" xlink:type="simple">49.3042°N, 123.0009°W</named-content> uncertainty 500 m, 16 Sep 1993, F.Lomer s.n. (V [V169504, V169505]). <bold>New Brunswick:</bold> St. Andrew’s, 16 Aug 1900, J.Fowler s.n. (CAN [CAN390994]). Charlotte Co.: Grand Manan, <named-content xmlns:xlink="http://www.w3.org/1999/xlink" content-type="dwc:verbatimCoordinates" xlink:type="simple">44°41'53"N, 66°49'20"W</named-content>, 31 Jul 1944, C.A.Weatherby &amp; U.F.Weatherby 7300 (CAN [CAN33948]). Westmorland Co.: 1 mi E of Cape Bimet, 5 mi E of Shediac, <named-content xmlns:xlink="http://www.w3.org/1999/xlink" content-type="dwc:verbatimCoordinates" xlink:type="simple">46°14'N, 64°27'W</named-content>, 7 Aug 1981, M.Shchepanek &amp; A.Dugal 3657 (CAN [CAN474807]); W of upper cape, 7 Aug 1964, P.R.Roberts &amp; N.Bateman 64-2564 (CAN [CAN305984]); Memramcook, <named-content xmlns:xlink="http://www.w3.org/1999/xlink" content-type="dwc:verbatimCoordinates" xlink:type="simple">45°58'15"N, 64°35'36"W</named-content>, 21 Aug 1919, F.Rolland-Germaine 8022 (CAN [CAN332081]); Shediac, <named-content xmlns:xlink="http://www.w3.org/1999/xlink" content-type="dwc:verbatimCoordinates" xlink:type="simple">46°13'17"N, 64°32'23"W</named-content>, 5 Aug 1904, J.Fowler s.n. (CAN [CAN391711]); Moncton, <named-content xmlns:xlink="http://www.w3.org/1999/xlink" content-type="dwc:verbatimCoordinates" xlink:type="simple">46°05'58"N, 64°47'59"W</named-content>, 18 Sep 1912, M.O.Malte 108313 (CAN [CAN206830]). Restigouche Co.: Dalhousie, <named-content xmlns:xlink="http://www.w3.org/1999/xlink" content-type="dwc:verbatimCoordinates" xlink:type="simple">48°2'55"N, 66°23'25"W</named-content>, 4 Aug 1955, H.J.Scoggan 12683 (CAN [CAN240148]). <bold>Newfoundland and Labrador:</bold> Bonavista South District, Newman Sound Marsh, <named-content xmlns:xlink="http://www.w3.org/1999/xlink" content-type="dwc:verbatimCoordinates" xlink:type="simple">48°32'15"N, 53°58'06"W</named-content>, R.Charest, L.Brouillet, A.Bouchard &amp; S.Hay 96-2065 (CAN [CAN58446]); St. George’s, <named-content xmlns:xlink="http://www.w3.org/1999/xlink" content-type="dwc:verbatimCoordinates" xlink:type="simple">48°24'55"N, 58°29'40"W</named-content>, 13 Aug 1910, M.L.Fernald &amp; K.M.Wiegand 2597 (CAN [CAN33945]); St. George’s District, St. George’s, <named-content xmlns:xlink="http://www.w3.org/1999/xlink" content-type="dwc:verbatimCoordinates" xlink:type="simple">48°24'55"N, 58°29'40"W</named-content>, 4 Aug 1986, L.Brouillet &amp; I.Saucier 86170 (CAN [CAN546790]; St. George’s District, Stephenville Crossing, saltmarsh NE of Main Gut bridge, <named-content xmlns:xlink="http://www.w3.org/1999/xlink" content-type="dwc:verbatimCoordinates" xlink:type="simple">48°31'44"N, 58°27'19"W</named-content>, 4 Aug 1986, L.Brouillet &amp; I.Saucier 86183 (CAN [CAN546704]. <bold>Nova Scotia:</bold> N <!--PageBreak-->end of Summerville Beach, Summerville Center, <named-content xmlns:xlink="http://www.w3.org/1999/xlink" content-type="dwc:verbatimCoordinates" xlink:type="simple">43°57'N, 64°49'W</named-content>, 28 Sep 1979, D.F.Brunton &amp; H.L.Dickson 2089 (CAN [CAN452656]; LeHave River, 6 Aug 1910, J.Macoun 82102 (CAN [CAN33949]. Cape Breton Co.: Grand Narrows, <named-content xmlns:xlink="http://www.w3.org/1999/xlink" content-type="dwc:verbatimCoordinates" xlink:type="simple">45°57'24"N, 60°47'32"W</named-content>, 27 Jul 1893, J.Macoun 21127, (CAN [CAN33952]); near mouth of George River, 27 Aug 1920, C.H.Bissell &amp; D.H.Linder 19976 (CAN [CAN33951]. Digby Co.: Clare Municipality, Meteghan River, <named-content xmlns:xlink="http://www.w3.org/1999/xlink" content-type="dwc:verbatimCoordinates" xlink:type="simple">44°13'N, 66°08'W</named-content>, 30 Jul 1975, A.W.Dugal 75-131 (CAN [CAN475807]; Sissiboo River, Weymouth, <named-content xmlns:xlink="http://www.w3.org/1999/xlink" content-type="dwc:verbatimCoordinates" xlink:type="simple">44°24'44"N, 65°59'43"W</named-content>, 21 Aug 1920, M.L.Fernald, C.H.Bissell, C.B.Graves, B.Long &amp; D.H.Linder 19974 (CAN [CAN33950]. Guysborough Co.: Canso, <named-content xmlns:xlink="http://www.w3.org/1999/xlink" content-type="dwc:verbatimCoordinates" xlink:type="simple">45°20'12"N, 60°59'40"W</named-content>, 15 Aug 1901, J.Fowler s.n. (CAN [CAN391709]. Hants Co.: mouth of Rennie Brook, East Walton, 17 Sep 1958, E.C.Smith, W.J.Curry, R.E.Clattenburg 18581 (CAN [CAN296579]). Kings Co.: Avonport, <named-content xmlns:xlink="http://www.w3.org/1999/xlink" content-type="dwc:verbatimCoordinates" xlink:type="simple">45°06'01"N, 64°15'27"W</named-content>, 23 July 1957, H.J.Scoggan 13850 (CAN [CAN255570]. Queens Co.: Port Mouton, <named-content xmlns:xlink="http://www.w3.org/1999/xlink" content-type="dwc:verbatimCoordinates" xlink:type="simple">43°55'38"N, 64°50'55"W</named-content>, C.H.Bissell &amp; C.B.Graves 19978 (CAN [CAN33953]. Richmond Co.: Cape Breton Island, Fullers River Salt Marsh, 3 km W of Fourchu, off Hwy. 327, <named-content xmlns:xlink="http://www.w3.org/1999/xlink" content-type="dwc:verbatimCoordinates" xlink:type="simple">45°43'N, 60°18'W</named-content>, 23 Aug 1984, M.J.Shchepanek &amp; A.W.Dugal 6426 (CAN [CAN521701]). Shelbourne Co.: Gunning Cove, <named-content xmlns:xlink="http://www.w3.org/1999/xlink" content-type="dwc:verbatimCoordinates" xlink:type="simple">43°41'30"N, 65°20'45"W</named-content>, 4 Oct 1982, S.J.Darbyshire 1790 (CAN [CAN487055]. Yarmouth Co.: Wedgeport, <named-content xmlns:xlink="http://www.w3.org/1999/xlink" content-type="dwc:verbatimCoordinates" xlink:type="simple">43°44'23"N, 65°58'48"W</named-content> 31 July 1953, W.L.Klawe 1278 (CAN [CAN298545]; Sand Beach, <named-content xmlns:xlink="http://www.w3.org/1999/xlink" content-type="dwc:verbatimCoordinates" xlink:type="simple">43°48'43"N, 66°07'15"W</named-content>, 7 Sep 1920, M.L.Fernald, B.Long, D.H.Linder 19977 (CAN [CAN33954]. <bold>Ontario:</bold> Essex Co.: Windsor, Windsor Salt Factory, <named-content xmlns:xlink="http://www.w3.org/1999/xlink" content-type="dwc:verbatimCoordinates" xlink:type="simple">42°17'N, 83°06'W</named-content>, 21 Sep 1975, P.M.Catling &amp; S.M.McKay s.n. (CAN [CAN396523]); Windsor salt works, 24 Aug 1977, W.Botham 2011 (CAN [CAN459521], CAN [CAN459519]); Windsor, near salt factory, 29 Jul 1979, W.Botham 2182 (CAN [CAN459520]); Windsor, E side of Euclid Avenue bordering Detroit River, just S of Prospect Street, Ojibway Park, near salt plant, <named-content xmlns:xlink="http://www.w3.org/1999/xlink" content-type="dwc:verbatimCoordinates" xlink:type="simple">42°17'N, 83°05'W</named-content>, 3 Nov 1975, P.D.Pratt 18 (CAN [CAN440539]); Windsor, 50 m W of Prospect Avenue, along Euclid Road, E shore Detroit River, <named-content xmlns:xlink="http://www.w3.org/1999/xlink" content-type="dwc:verbatimCoordinates" xlink:type="simple">42°17'N, 83°05'W</named-content>, 4 Sep 1979, D.F.Brunton &amp; P.D.Pratt 1915 (CAN [CAN452513]). <bold>Prince Edward Island:</bold> Prince Co.: Tignish, <named-content xmlns:xlink="http://www.w3.org/1999/xlink" content-type="dwc:verbatimCoordinates" xlink:type="simple">46°57'02"N, 64°02'01"W</named-content>, 6 Aug 1912, M.L.Fernald, B.Long &amp; H.St-John 113172 (CAN [CAN33946]). Queens Co.: Long Creek salt marsh, ¼ mi E of Pond Point, <named-content xmlns:xlink="http://www.w3.org/1999/xlink" content-type="dwc:verbatimCoordinates" xlink:type="simple">46°03'N, 62°57'W</named-content>, 15 Aug 1981, M.Shchepanek &amp; A.Dugal 4119 (CAN [CAN475274]); Brackley Point, <named-content xmlns:xlink="http://www.w3.org/1999/xlink" content-type="dwc:verbatimCoordinates" xlink:type="simple">46°23'04"N, 63°11'06"W</named-content>, 3 Aug 1888, J.Macoun 28967 (CAN [CAN33947]). <bold>Quebec:</bold> Maria Co.: Bonaventure, <named-content xmlns:xlink="http://www.w3.org/1999/xlink" content-type="dwc:verbatimCoordinates" xlink:type="simple">48°03'N, 65°29'W</named-content>, 11 Aug 1930, F.Marie-Victorin, F.Rolland-Germaine &amp; E.Jacques 33799 (CAN [CAN33955]); Magdalen Islands, sandy sea strand at the Narrows, Alright Island, 21 Aug 1912, M.L.Fernald, B.Long &amp; H.St-John 6880 (CAN [CAN33956]); Rivière-du-Loup Co.: Pointe-à-la-Loupe, L’Isle-Verte, <named-content xmlns:xlink="http://www.w3.org/1999/xlink" content-type="dwc:verbatimCoordinates" xlink:type="simple">48°4'38"N, 69°16'28"W</named-content>, 2 Sep 1957, E.Lepage 13956 (CAN [CAN252814]); Rivière-du-Loup, Hwy. 20, N shore of bay, <named-content xmlns:xlink="http://www.w3.org/1999/xlink" content-type="dwc:verbatimCoordinates" xlink:type="simple">47°49'N, 69°32'W</named-content>, 29 Sep 1979, H.L.Dickson &amp; D.F.Brunton 3271 (CAN [CAN457594]). Kamouraska Co.: Rankin Point near Kamouraska, 24 Aug 1947, J.H.Soper &amp; D.A.Fraser 3647 (CAN [CAN257674]); Rimouski Co.: Rimouski, <named-content xmlns:xlink="http://www.w3.org/1999/xlink" content-type="dwc:verbatimCoordinates" xlink:type="simple">48°27'N, 68°32'W</named-content> 30 Sep 1950, E.Lepage 13215 (CAN [CAN206869]); Le Bic, Cap aux Corbeaux, <named-content xmlns:xlink="http://www.w3.org/1999/xlink" content-type="dwc:verbatimCoordinates" xlink:type="simple">48°23'N, 68°43'W</named-content>, 30 Aug 1970, G.Lemieux 13630 (CAN [CAN444255]); L’Isle-Verte,<!--PageBreak--> <named-content xmlns:xlink="http://www.w3.org/1999/xlink" content-type="dwc:verbatimCoordinates" xlink:type="simple">48°01'N, 69°20'W</named-content>, 24 Aug 1951, L.McI.Terrill s.n. (CAN [CAN337522]); Tobin, 23 Aug 1951, L.McI.Terrill 6636 (CAN [CAN337521]); Iles-de-la-Madeleine, Cap de l’Est, <named-content xmlns:xlink="http://www.w3.org/1999/xlink" content-type="dwc:verbatimCoordinates" xlink:type="simple">47°36'47"N, 61°27'35"W</named-content>, s.d., M.M.Grandtner s.n. (CAN [CAN519307]); Dune du Nord, près de la Grande Lagune, <named-content xmlns:xlink="http://www.w3.org/1999/xlink" content-type="dwc:verbatimCoordinates" xlink:type="simple">47°29'N, 61°45'W</named-content>, 66.08.06, M.M.Grandtner 10697-V (CAN [CAN519268]); Ile-aux-Coudres, La Baleine, pointe E de l’île, 25 Aug 1977, J.Cayouette J77-133 (CAN [CAN466657]). <bold>United State of America. Florida:</bold> near Jacksonville, 17 Jul 1894, A.H.Curtiss 4948 (CAN [CAN373389]). <bold>Louisiana:</bold> Cameron Parish, along the Gulf of Mexico, S of an unnamed shell road which runs E from Cameron Parish Road 3106, on the E edge of Cameron, T15S, R9W, 30 Jun 1984, B.E.Button &amp; D.W.Pritchett 2536 (CAN [CAN495018]); Jefferson Parish, roadside at Elmer’s Island, 2 Oct 1976, J.Guider 5023 (CAN [CAN432238]). <bold>Maryland:</bold> sea coast, Sep 1863, Wm.M.Canby s.n. (CAN [CAN162200]). <bold>Massachusetts:</bold> Barnstable Co.: Sandy Meck, Cape Cod, <named-content xmlns:xlink="http://www.w3.org/1999/xlink" content-type="dwc:verbatimCoordinates" xlink:type="simple">41°44'00"N, 70°19'58"W</named-content>, 28 Oct 1939, J.H.Soper 1109 (CAN [CAN257821, CAN316382]). Dukes Co.: Katama Bay, Edgartown, Marthas Vineyard, <named-content xmlns:xlink="http://www.w3.org/1999/xlink" content-type="dwc:verbatimCoordinates" xlink:type="simple">41°21'15"N, 70°28'58"W</named-content>, 11 Sep 1901, M.L.Fernald s.n. (CAN [CAN162201]). <bold>New Jersey:</bold> Atlantic City, 1880, C.D.Fretz s.n. (CAN [CAN556282]). <bold>New York:</bold> Nassau Co.:Jones Beach, <named-content xmlns:xlink="http://www.w3.org/1999/xlink" content-type="dwc:verbatimCoordinates" xlink:type="simple">40°35'40"N, 73°30'10"W</named-content>, 18 Aug 1932, H.A.Gleason &amp; A.C.Smith 149 (CAN [CAN162198]). <bold>Washington:</bold> Jefferson Co.: mouth of Dosewallips River, E of Route 101, SW of Sylopash Point, 1 m, T25N R2W S2, <named-content xmlns:xlink="http://www.w3.org/1999/xlink" content-type="dwc:verbatimCoordinates" xlink:type="simple">47°41.4'N, 122°53.5'W</named-content>, 9 Sep 2004, P.F.Zika &amp; F.Weinmann 20160 (WTU [WTU359724, Suppl. Fig. 30]). <bold>Oregon:</bold> Lane Co.: Cox Island, Siuslaw Estuary, 2.5 km E of Florence, <named-content xmlns:xlink="http://www.w3.org/1999/xlink" content-type="dwc:verbatimCoordinates" xlink:type="simple">43.9716°N, 124.0672°W</named-content>, 9 Aug 1983, R.E.Frenkel 3060 (UBC [UBCV196070, Suppl. Fig. 31]); Lane Co.: center of Cox Island in Siuslaw River estuary, 3.5 km E of Florence, SW corner Sec 30, T. 18S, R. 11 W., W.M., <named-content xmlns:xlink="http://www.w3.org/1999/xlink" content-type="dwc:verbatimCoordinates" xlink:type="simple">43.9716°N, 124.0672°W</named-content>, 22 Oct 1977, R.E.Frenkel s.n. (WTU [WTU286900, Suppl. Fig. 32]).</p></tp:treatment-sec><tp:treatment-sec><!--Section generated to contain objects referenced in tp:taxon-treatment.--><fig id="F15" position="float" orientation="portrait"><label>Appendix figure 3.</label><caption><p>Holotype specimen of <italic><tp:taxon-name>Limnetis juncea</tp:taxon-name></italic> var. <italic>monogyna</italic> (Curtis s.n., GH [GH00295532]). Photo: Gray Herbarium of Harvard University Herbarium.</p></caption><graphic xmlns:xlink="http://www.w3.org/1999/xlink" xlink:href="PhytoKeys-010-025-g015.jpg" position="float" orientation="portrait" xlink:type="simple"/></fig></tp:treatment-sec><ref-list><ref id="B71"><mixed-citation xmlns:xlink="http://www.w3.org/1999/xlink" xlink:type="simple"><person-group><name name-style="western"><surname>Hitchcock</surname><given-names>AS</given-names></name></person-group> (<year>1908</year>)<article-title> The grasses of Michaux’s Flora Boreali-Americana.</article-title><source>Contributions from the United States National Herbarium </source><volume>12</volume>: <fpage>143</fpage>-<lpage>158</lpage>.</mixed-citation></ref><ref id="B99"><mixed-citation xmlns:xlink="http://www.w3.org/1999/xlink" xlink:type="simple"><person-group><name name-style="western"><surname>Mobberley</surname><given-names>DG</given-names></name></person-group> (<year>1956</year>)<article-title> Taxonomy and distribution of the genus <italic>Spartina</italic>.</article-title><source>Iowa State College Journal of Science </source><volume>30</volume>: <fpage>471</fpage>-<lpage>564</lpage>.</mixed-citation></ref><ref id="B51"><mixed-citation xmlns:xlink="http://www.w3.org/1999/xlink" xlink:type="simple"><person-group><name name-style="western"><surname>Fernald</surname><given-names>ML</given-names></name></person-group> (<year>1947</year>)<article-title> Additions to and subtractions from the flora of Virginia.</article-title><source>Rhodora </source><volume>49</volume>: <fpage>85</fpage>-<lpage>116</lpage>.</mixed-citation></ref><ref id="B17"><mixed-citation xmlns:xlink="http://www.w3.org/1999/xlink" xlink:type="simple"><person-group><name name-style="western"><surname>Barkworth</surname><given-names>ME</given-names></name></person-group> (<year>2003</year>)<article-title> <italic>Spartina</italic> Schreb.</article-title> In: <person-group><name name-style="western"><surname>Barkworth</surname><given-names>ME</given-names></name><name name-style="western"><surname>Capels</surname><given-names>KM</given-names></name><name name-style="western"><surname>Long</surname><given-names>S</given-names></name><name name-style="western"><surname>Piep</surname><given-names>MB</given-names></name></person-group> (<role>Eds</role>). <issue-title>Flora of North America North of Mexico, Volume 25: Magnoliophyta: Commelinidae (in part): Poaceae, part 2.</issue-title><source>Oxford University Press</source>: <fpage>240</fpage>-<lpage>250</lpage>.</mixed-citation></ref><ref id="B45"><mixed-citation xmlns:xlink="http://www.w3.org/1999/xlink" xlink:type="simple"><person-group><name name-style="western"><surname>Douglas</surname><given-names>GW</given-names></name><name name-style="western"><surname>Meidinger</surname><given-names>D</given-names></name><name name-style="western"><surname>Pojar</surname><given-names>J</given-names></name></person-group> (<role>Eds</role>) (<year>2001</year>)<source> Illustrated Flora of British Columbia. Volume 7. Monocotyledons (Orchidaceae through Zosteraceae). British Columbia Ministry of Sustainable Resource Management. (Archived by WebCite® at  <ext-link ext-link-type="uri" xlink:href="http://www.webcitation.org/66A2fjppD" xlink:type="simple">http://www.webcitation.org/66A2fjppD</ext-link>)</source></mixed-citation></ref><ref id="B92"><mixed-citation xmlns:xlink="http://www.w3.org/1999/xlink" xlink:type="simple"><person-group><name name-style="western"><surname>Marchant</surname><given-names>CJ</given-names></name></person-group> (<year>1968b</year>)<article-title> Evolution in <italic>Spartina</italic> (Gramineae): III. Species chromosome numbers and their taxonomic significance.</article-title><source>Journal of the Linnean Society of London, Botany </source><volume>60</volume>: <fpage>411</fpage>-<lpage>417</lpage>. doi: <ext-link ext-link-type="uri" xlink:href="http://dx.doi.org/10.1111/j.1095-8339.1968.tb00097.x" xlink:type="simple">10.1111/j.1095-8339.1968.tb00097.x</ext-link></mixed-citation></ref><ref id="B88"><mixed-citation xmlns:xlink="http://www.w3.org/1999/xlink" xlink:type="simple"><person-group><name name-style="western"><surname>Lonard</surname><given-names>RI</given-names></name><name name-style="western"><surname>Judd</surname><given-names>FW</given-names></name><name name-style="western"><surname>Stalter</surname><given-names>R</given-names></name></person-group> (<year>2010</year>)<article-title> The biological flora of coastal dunes and wetlands: <italic>Spartina patens</italic> (W. Aiton) G.H. Muhlenberg.</article-title><source>Journal of Coastal Research </source><volume>26</volume>: <fpage>935</fpage>-<lpage>946</lpage>. doi: <ext-link ext-link-type="uri" xlink:href="http://dx.doi.org/10.2112/JCOASTRES-D-09-00154.1" xlink:type="simple">10.2112/JCOASTRES-D-09-00154.1</ext-link></mixed-citation></ref><ref id="B134"><mixed-citation xmlns:xlink="http://www.w3.org/1999/xlink" xlink:type="simple"><person-group><name name-style="western"><surname>Stearn</surname><given-names>WT</given-names></name></person-group> (<year>1992</year>)<source> Botanical Latin.</source><publisher-name>David &amp; Charles</publisher-name>, <publisher-loc>England</publisher-loc>, <lpage>546</lpage> pp.</mixed-citation></ref><ref id="B73"><mixed-citation xmlns:xlink="http://www.w3.org/1999/xlink" xlink:type="simple"><person-group><name name-style="western"><surname>Hitchcock</surname><given-names>AS</given-names></name></person-group> (<year>1935</year>)<source> Manual of the grasses of the United States. Miscellaneous publication no. 200, United States Department of Agriculture, Washington, D.C.</source></mixed-citation></ref><ref id="B74"><mixed-citation xmlns:xlink="http://www.w3.org/1999/xlink" xlink:type="simple"><person-group><name name-style="western"><surname>Hitchcock</surname><given-names>AS</given-names></name></person-group> (<year>1951</year>)<source> Manual of grasses of the United States (ed. 2, revised by A. Chase). Miscellaneous publication no. 200, United States Department of Agriculture. Washington, D.C. </source>doi: <ext-link ext-link-type="uri" xlink:href="http://dx.doi.org/10.5962/bhl.title.5731" xlink:type="simple">10.5962/bhl.title.5731</ext-link></mixed-citation></ref><ref id="B76"><mixed-citation xmlns:xlink="http://www.w3.org/1999/xlink" xlink:type="simple"><person-group><name name-style="western"><surname>Holmgren</surname><given-names>NH</given-names></name><name name-style="western"><surname>Holmgren</surname><given-names>PK</given-names></name><name name-style="western"><surname>McCauley</surname><given-names>KM</given-names></name></person-group> (<year>1998</year>)<source> The illustrated companion to Gleason and Cronquist’s manual: illustrations of the vascular plants of northeastern United States and adjacent Canada. The New York Botanical Garden, Bronx, New York.</source></mixed-citation></ref><ref id="B22"><mixed-citation xmlns:xlink="http://www.w3.org/1999/xlink" xlink:type="simple"><person-group><name name-style="western"><surname>Beetle</surname><given-names>AA</given-names></name></person-group> (<year>1977</year>)<article-title> Noteworthy grasses from Mexico V.</article-title><source>Phytologia </source><volume>37</volume>: <fpage>317</fpage>-<lpage>407</lpage>.</mixed-citation></ref><ref id="B87"><mixed-citation xmlns:xlink="http://www.w3.org/1999/xlink" xlink:type="simple"><person-group><name name-style="western"><surname>Liogier</surname><given-names>AH</given-names></name><name name-style="western"><surname>Martorell</surname><given-names>LF</given-names></name></person-group> (<year>2000</year>)<source> Flora of Puerto Rico and adjacent islands: a systematic synopsis. Universidad De Puerto Rico.</source></mixed-citation></ref><ref id="B108"><mixed-citation xmlns:xlink="http://www.w3.org/1999/xlink" xlink:type="simple"><person-group><name name-style="western"><surname>Peterson</surname><given-names>PM</given-names></name></person-group> (<year>2001</year>)<article-title> <italic>Spartina</italic> Schreb.</article-title> In: <person-group><name name-style="western"><surname>Peterson</surname><given-names>PM</given-names></name><name name-style="western"><surname>Soreng</surname><given-names>RJ</given-names></name><name name-style="western"><surname>Zuloaga</surname><given-names>FO</given-names></name><name name-style="western"><surname>Judziewicz</surname><given-names>EJ</given-names></name></person-group> (<role>Eds</role>). <issue-title> Catalogue of New World Grasses (Poaceae): II Subfamily Chloridoideae.</issue-title><source>Contributions from the United States National Herbarium</source><volume>41</volume>: <fpage>195</fpage>-<lpage>200</lpage>.</mixed-citation></ref><ref id="B29"><mixed-citation xmlns:xlink="http://www.w3.org/1999/xlink" xlink:type="simple"><person-group><name name-style="western"><surname>Campos</surname><given-names>JA</given-names></name><name name-style="western"><surname>Herrera</surname><given-names>M</given-names></name><name name-style="western"><surname>Biurrun</surname><given-names>I</given-names></name><name name-style="western"><surname>Loidi</surname><given-names>J</given-names></name></person-group> (<year>2004</year>)<article-title> The role of alien plants in the natural coastal vegetation in central-northern Spain.</article-title><source>Biodiversity and Conservation </source><volume>13</volume>: <fpage>2275</fpage>-<lpage>2293</lpage>. doi: <ext-link ext-link-type="uri" xlink:href="http://dx.doi.org/10.1023/B:BIOC.0000047902.27442.92" xlink:type="simple">10.1023/B:BIOC.0000047902.27442.92</ext-link></mixed-citation></ref><ref id="B126"><mixed-citation xmlns:xlink="http://www.w3.org/1999/xlink" xlink:type="simple"><person-group><name name-style="western"><surname>SanLeón</surname><given-names>DG</given-names></name><name name-style="western"><surname>Izco</surname><given-names>J</given-names></name><name name-style="western"><surname>Sánchez</surname><given-names>JM</given-names></name></person-group> (<year>1999</year>)<article-title> <italic>Spartina patens</italic> as a weed in Galician saltmarshes (NW Iberian Peninsula).</article-title><source>Hydrobiologia </source><volume>415</volume>: <fpage>213</fpage>-<lpage>222</lpage>. doi: <ext-link ext-link-type="uri" xlink:href="http://dx.doi.org/10.1023/A:1003835201167" xlink:type="simple">10.1023/A:1003835201167</ext-link></mixed-citation></ref><ref id="B112"><mixed-citation xmlns:xlink="http://www.w3.org/1999/xlink" xlink:type="simple"><person-group><name name-style="western"><surname>Prieto</surname><given-names>J</given-names></name><name name-style="western"><surname>Cires</surname><given-names>E</given-names></name><name name-style="western"><surname>Sánchez Corominas</surname><given-names>T</given-names></name><name name-style="western"><surname>Vázquez</surname><given-names>V</given-names></name></person-group> (<year>2011</year>)<article-title> Systematics and management of natural resources: the case of <italic>Spartina</italic> species on European shores.</article-title><source>Biologia </source><volume>66</volume>: <fpage>1011</fpage>-<lpage>1018</lpage>. doi: <ext-link ext-link-type="uri" xlink:href="http://dx.doi.org/10.2478/s11756-011-0109-z" xlink:type="simple">10.2478/s11756-011-0109-z</ext-link></mixed-citation></ref><ref id="B4"><mixed-citation xmlns:xlink="http://www.w3.org/1999/xlink" xlink:type="simple"><person-group><name name-style="western"><surname>An</surname><given-names>SQ</given-names></name><name name-style="western"><surname>Gu</surname><given-names>BH</given-names></name><name name-style="western"><surname>Zhou</surname><given-names>CF</given-names></name><name name-style="western"><surname>Wang</surname><given-names>ZS</given-names></name><name name-style="western"><surname>Deng</surname><given-names>ZF</given-names></name><name name-style="western"><surname>Zhi</surname><given-names>YB</given-names></name><name name-style="western"><surname>Li</surname><given-names>HL</given-names></name><name name-style="western"><surname>Chen</surname><given-names>L</given-names></name><name name-style="western"><surname>Yu</surname><given-names>DH</given-names></name><name name-style="western"><surname>Liu</surname><given-names>YH</given-names></name></person-group> (<year>2007</year>)<article-title> <italic>Spartina</italic> invasion in China: implications for invasive species management and future research.</article-title><source>Weed Research </source><volume>47</volume>: <fpage>183</fpage>-<lpage>191</lpage>. doi: <ext-link ext-link-type="uri" xlink:href="http://dx.doi.org/10.1111/j.1365-3180.2007.00559.x" xlink:type="simple">10.1111/j.1365-3180.2007.00559.x</ext-link></mixed-citation></ref><ref id="B125"><mixed-citation xmlns:xlink="http://www.w3.org/1999/xlink" xlink:type="simple"><person-group><name name-style="western"><surname>Sánchez Gullón</surname><given-names>E</given-names></name></person-group> (<year>2001</year>)<article-title> <italic>Spartina versicolor</italic> (Poaceae), novedad agrostológica para anadalucía.</article-title><source>Acta Botanica Malacitana </source><volume>26</volume>: <fpage>279</fpage>-<lpage>280</lpage>.</mixed-citation></ref><ref id="B36"><mixed-citation xmlns:xlink="http://www.w3.org/1999/xlink" xlink:type="simple"><person-group><name name-style="western"><surname>Clayton</surname><given-names>WD</given-names></name><name name-style="western"><surname>Vorontsova</surname><given-names>MS</given-names></name><name name-style="western"><surname>Harman</surname><given-names>KT</given-names></name><name name-style="western"><surname>Williamson</surname><given-names>H</given-names></name></person-group> (<year>2002</year> onwards)<source> World grass species: synonymy. <ext-link ext-link-type="uri" xlink:href="http://www.keworg/data/grasses-syn.html" xlink:type="simple">http://www.keworg/data/grasses-syn.html</ext-link> [accessed 23 Feb 2012]</source></mixed-citation></ref><ref id="B43"><mixed-citation xmlns:xlink="http://www.w3.org/1999/xlink" xlink:type="simple"><person-group><name name-style="western"><surname>Dore</surname><given-names>WG</given-names></name><name name-style="western"><surname>Marchant</surname><given-names>AD</given-names></name></person-group> (<year>1968</year>)<article-title> Observations on the hybrid cord-grass, <italic>Spartina × caespitosa</italic> in the Maritime provinces.</article-title><source>Canadian Field-Naturalist </source><volume>82</volume>: <fpage>181</fpage>-<lpage>184</lpage>.</mixed-citation></ref><ref id="B57"><mixed-citation xmlns:xlink="http://www.w3.org/1999/xlink" xlink:type="simple"><person-group><name name-style="western"><surname>Frenkel</surname><given-names>R</given-names></name><name name-style="western"><surname>Boss</surname><given-names>T</given-names></name></person-group> (<year>1988</year>)<article-title> Introduction, establishment and spread of <italic>Spartina patens</italic> on Cox Island, Siuslaw estuary, Oregon.</article-title><source>Wetlands </source><volume>8</volume>: <fpage>33</fpage>-<lpage>49</lpage>. doi: <ext-link ext-link-type="uri" xlink:href="http://dx.doi.org/10.1007/BF03160807" xlink:type="simple">10.1007/BF03160807</ext-link></mixed-citation></ref><ref id="B142"><mixed-citation xmlns:xlink="http://www.w3.org/1999/xlink" xlink:type="simple"><person-group><name name-style="western"><surname>Wilson</surname><given-names>BL</given-names></name><name name-style="western"><surname>Brainerd</surname><given-names>R</given-names></name><name name-style="western"><surname>Otting</surname><given-names>N</given-names></name></person-group> (<year>2012</year>)<source> Poaceae Barnhart. In: Hardison L et al. (Eds) Flora of Oregon. <ext-link ext-link-type="uri" xlink:href="http://www.oregonfloraorg/flora.php" xlink:type="simple">http://www.oregonfloraorg/flora.php</ext-link> [accessed 23 Feb 2012] (Archived by WebCite® at <ext-link ext-link-type="uri" xlink:href="http://www.webcitationorg/65faC4zwC" xlink:type="simple">http://www.webcitationorg/65faC4zwC</ext-link>)</source></mixed-citation></ref><ref id="B56"><mixed-citation xmlns:xlink="http://www.w3.org/1999/xlink" xlink:type="simple"><person-group><name name-style="western"><surname>Frenkel</surname><given-names>R</given-names></name></person-group> (<year>1987</year>)<article-title> Introduction and spread of cordgrass (<italic>Spartina</italic>) into the Pacific Northwest.</article-title><source>Northwest Environmental Journal </source><volume>3</volume>: <fpage>152</fpage>-<lpage>154</lpage>.</mixed-citation></ref><ref id="B132"><mixed-citation xmlns:xlink="http://www.w3.org/1999/xlink" xlink:type="simple"><person-group><name name-style="western"><surname>Spicher</surname><given-names>D</given-names></name><name name-style="western"><surname>Josselyn</surname><given-names>M</given-names></name></person-group> (<year>1985</year>)<article-title> <italic>Spartina</italic> (Gramineae) in northern California: distribution and taxonomic notes.</article-title><source>Madroño </source><volume>32</volume>: <fpage>158</fpage>-<lpage>167</lpage>.</mixed-citation></ref><ref id="B16"><mixed-citation xmlns:xlink="http://www.w3.org/1999/xlink" xlink:type="simple"><person-group><name name-style="western"><surname>Baird</surname><given-names>JR</given-names></name><name name-style="western"><surname>Thieret</surname><given-names>JW</given-names></name></person-group> (<year>2012</year>)<source><italic>Spartina</italic>. In: Baldwin BG et al. (Eds) The Jepson Manual: vascular plants of California. University of California Press, Berkeley. <ext-link ext-link-type="uri" xlink:href="http://ucjeps.berkeley.edu/IJM.html" xlink:type="simple">http://ucjeps.berkeley.edu/IJM.html</ext-link> [accessed 28 January 2012]</source></mixed-citation></ref><ref id="B44"><mixed-citation xmlns:xlink="http://www.w3.org/1999/xlink" xlink:type="simple"><person-group><name name-style="western"><surname>Douglas</surname><given-names>GW</given-names></name><name name-style="western"><surname>Straley</surname><given-names>GB</given-names></name><name name-style="western"><surname>Meidinger</surname><given-names>D</given-names></name></person-group> (<year>1994</year>)<source> The vascular plants of British Columbia. Part 4 – Monocotyledons. B.C. Ministry of Forests, Victoria, BC.</source></mixed-citation></ref><ref id="B9"><mixed-citation xmlns:xlink="http://www.w3.org/1999/xlink" xlink:type="simple"><person-group><name name-style="western"><surname>Asp</surname><given-names>KE</given-names></name><name name-style="western"><surname>Adams</surname><given-names>MA</given-names></name></person-group> (<year>2000</year>)<source> Courtenay River Estuary Management Plan. Volume 3. Resouce Values. Prepared by ECL Envirowest Consultants Limited for Fisheries and Oceans Canada, Nanaimo, British Columbia, 57pp. <ext-link ext-link-type="uri" xlink:href="http://www.comoxvalleyrd.ca/cremp/Vol3/vol3_e.pdf" xlink:type="simple">http://www.comoxvalleyrd.ca/cremp/Vol3/vol3_e.pdf</ext-link> [accessed 17 January 2012] (Archived by WebCite® at <ext-link ext-link-type="uri" xlink:href="http://www.webcitation.org/66A2XQlvF" xlink:type="simple">http://www.webcitation.org/66A2XQlvF</ext-link>)</source></mixed-citation></ref></ref-list></tp:taxon-treatment>
