# Supplementary material for: Taxonomic synopsis of invasive and native Spartina (Poaceae, Chloridoideae) in the Pacific Northwest (British Columbia, Washington and Oregon), including the first report of Spartina ×townsendii for British Columbia, Canada
Source: PhytoKeys. 2012 Mar 21;(10):25–82. doi: 10.3897/phytokeys.10.2734 (PMC3310194; doi:10.3897/phytokeys.10.2734)
Supplement: XML Treatment for Spartina pectinata [file phytokeys.10.2734-treatment7.xml]

<!DOCTYPE tp:taxon-treatment
  PUBLIC "-//TaxonX//DTD Taxonomic Treatment Publishing DTD v0 20100105//EN" "tax-treatment-NSO.dtd">
<tp:taxon-treatment xmlns:tp="http://www.plazi.org/taxpub"><tp:treatment-meta><mixed-citation publication-type="journal"><person-group><name><surname>Saarela</surname><given-names>Jeffery M.</given-names></name></person-group><article-title>Taxonomic synopsis of invasive and native 
                    <italic>Spartina</italic> (Poaceae, Chloridoideae) in the Pacific Northwest (British Columbia, Washington and Oregon),  including the first report of 
                    <italic>Spartina ×townsendii</italic> for British Columbia, Canada
                </article-title><source>PhytoKeys</source><day>21</day><month>3</month><year>2012</year><volume>2012</volume><issue>10</issue><fpage>25</fpage><lpage>82</lpage><pub-id pub-id-type="doi">10.3897/phytokeys.10.2734</pub-id></mixed-citation></tp:treatment-meta><tp:nomenclature><tp:taxon-name>
                        <tp:taxon-name-part taxon-name-part-type="genus">Spartina</tp:taxon-name-part>
                        <tp:taxon-name-part taxon-name-part-type="species">pectinata</tp:taxon-name-part>
                    <object-id xmlns:xlink="http://www.w3.org/1999/xlink" xlink:type="simple">http://species-id.net/wiki/Spartina_pectinata</object-id>
                    </tp:taxon-name><tp:taxon-authority>Link, Jahrb. Gewächsk. 1(3): 92-93. 1820. Type.</tp:taxon-authority><tp:nomenclature-citation-list><tp:nomenclature-citation><tp:taxon-name>Spartina pectinata</tp:taxon-name><comment> Link, Jahrb. Gewächsk. 1(3): 92-93. 1820. <bold>Type</bold>. United States of America:Aus Nordamerika, Bosc s.n. (holotype: B; isotype: US-92011! (fragm. ex B)).</comment></tp:nomenclature-citation><tp:nomenclature-citation><tp:taxon-name>Spartina cynosuroides</tp:taxon-name><comment> fo. <italic>major</italic> St.-Yves, Candollea 5: 61, 62. 1932. <bold>Type.</bold> UNITED STATES OF AMERICA. Illinois: marais, Aug 1846, Riehl 488 (lectotype: P [P02243295!], here designated).</comment></tp:nomenclature-citation><tp:nomenclature-citation><tp:taxon-name>Spartina michauxiana</tp:taxon-name><comment> Hitchc., Contr. U.S. Natl. Herb. 12(3): 153. 1908. <italic><tp:taxon-name>Spartinacynosuroides</tp:taxon-name></italic> var. <italic>michauxiana</italic> (Hitchc.) St.-Yves, Candollea 5: 58, t. 3, f. a-7. 1932. <bold>Type.</bold> United States of America. Illinois: hauteurs des terres, Michaux s.n. (holotype: P, not seen). Note: <italic><tp:taxon-name>Spartina michauxiana</tp:taxon-name></italic> is treated as a synonym of <italic><tp:taxon-name>Spartina pectinata</tp:taxon-name></italic> following <xref ref-type="bibr" rid="B74">Hitchcock (1951)</xref> and <xref ref-type="bibr" rid="B99">Mobberley (1956)</xref>.</comment></tp:nomenclature-citation><tp:nomenclature-citation><tp:taxon-name>Spartina michauxiana</tp:taxon-name><comment> var. <italic>suttiei</italic> Farw., Rep. Michigan Acad. Sci 21: 352.1920. <italic><tp:taxon-name>Spartina pectinata</tp:taxon-name></italic> var. <italic>suttiei</italic> (Farw.) Fernald, Rhodora 35: 260. 1933. <bold>Type.</bold> United <!--PageBreak-->States of America. Michigan: Island Lake, 16 Jul 1905, Farwell 1487a (holotype: probably BLH; isotype:GH [GH24445!]).</comment></tp:nomenclature-citation><tp:nomenclature-citation><tp:taxon-name>Spartina michauxiana</tp:taxon-name><comment> var. <italic>tenuior</italic> Farw., Rep. Michigan Acad. Sci 21: 352.1920. <bold>Type</bold>. United States of America. Michigan: River Rouge, 15 Sep 1918, Farwell 5138 (holotype: probably BLH; isotype: MICH [MICH1108792!]).</comment></tp:nomenclature-citation><tp:nomenclature-citation><tp:taxon-name>Spartina pectinata</tp:taxon-name><comment> fo. <italic>variegata</italic> Vict., Naturaliste Canad. 71: 209. 1944. <bold>Type</bold>. CANADA. Quebec: Ile Parrot (archipel d’Hochelaga’ sur le lac St-Louis), 12 Jul 1941, Victorin &amp; Rolland 56603 (holotype: MT, not seen).</comment></tp:nomenclature-citation></tp:nomenclature-citation-list></tp:nomenclature><tp:treatment-sec sec-type="Description"><title>Description.</title><p>See <xref ref-type="bibr" rid="B99">Mobberley (1956)</xref>, <xref ref-type="bibr" rid="B17">Barkworth (2003)</xref>, and <xref ref-type="bibr" rid="B45">Douglas et al. (2001)</xref>. 2<italic>n</italic> = 40 (<xref ref-type="bibr" rid="B90">Marchant 1963</xref>, 1968b, <xref ref-type="bibr" rid="B118">Reeder 1977</xref>).</p></tp:treatment-sec><tp:treatment-sec sec-type="Common name"><title>Common name.</title><p>Prairie cordgrass.</p></tp:treatment-sec><tp:treatment-sec sec-type="Etymology"><title>Etymology.</title><p>The epithet <italic>pectinata</italic> means comb-like or tooth-like, and was given in reference to the distinctly pectinate teeth on the glume keels of <italic><tp:taxon-name>Spartina pectinata</tp:taxon-name></italic>, one of its diagnostic characteristics.</p></tp:treatment-sec><tp:treatment-sec sec-type="Illustrations"><title>Illustrations.</title><p><xref ref-type="bibr" rid="B73">Hitchcock 1935</xref>:490, <xref ref-type="bibr" rid="B74">Hitchcock 1951</xref>:510, <xref ref-type="bibr" rid="B76">Holmgren et al. 1998</xref>:749, <xref ref-type="bibr" rid="B17">Barkworth 2003</xref>:251, <xref ref-type="bibr" rid="B38">Cope and Gray 2009</xref>:553.</p></tp:treatment-sec><tp:treatment-sec sec-type="Distribution"><title>Distribution.</title><p><italic><tp:taxon-name>Spartina pectinata</tp:taxon-name></italic> is widespread across much of North America north of Mexico, distributed in southern Alberta, eastern Washington and Oregon, south to Texas, and east to Newfoundland and Labrador (<xref ref-type="bibr" rid="B17">Barkworth 2003</xref>). It grows in marshes, slough and floodplains, in dry prairies and along roads (<xref ref-type="bibr" rid="B17">Barkworth 2003</xref>). It is known from a few scattered sites in Britain and Ireland where it has been introduced and escaped from cultivation (<xref ref-type="bibr" rid="B38">Cope and Gray 2009</xref>).</p></tp:treatment-sec><tp:treatment-sec sec-type="Comments"><title>Comments.</title><p><italic><tp:taxon-name>Spartina pectinata</tp:taxon-name></italic> is not considered to be a problematic invasive species, though it has been introduced sporadically to other regions, such as the United Kingdom. It occurs natively in eastern Washington and Oregon (<xref ref-type="bibr" rid="B75">Hitchcock et al. 1969</xref>, <xref ref-type="bibr" rid="B17">Barkworth 2003</xref>). <italic><tp:taxon-name>Spartina pectinata</tp:taxon-name></italic> is grown as an ornamental.</p><p>British Columbia is the only Canadian province in which <italic><tp:taxon-name>Spartina pectinata</tp:taxon-name></italic> is not native, but the taxon has been variously recognized as part of its flora. In the first major treatment of the British Columbia flora, Joseph K. <xref ref-type="bibr" rid="B69">Henry (1915)</xref> reported the non-native <italic><tp:taxon-name>Spartina cynosuroides</tp:taxon-name></italic>, an Atlantic coast taxon confused at the time with <italic><tp:taxon-name>Spartina pectinata</tp:taxon-name></italic> according to <xref ref-type="bibr" rid="B47">Eastham (1947)</xref>, which Henry suggested might be present in the southern interior based on its presence in adjacent Washington. No collections of <italic><tp:taxon-name>Spartina pectinata</tp:taxon-name></italic> from the southern interior of British Columbia have been made. <italic><tp:taxon-name>Spartina pectinata</tp:taxon-name></italic> was added to the flora of British Columbia by <xref ref-type="bibr" rid="B47">Eastham (1947)</xref>, based on a single collection made by V. Brink on the shore of Sea Island at the mouth of the Fraser River (where the Vancouver International Airport is now located). Eastham suggested that it might have been transported to this location down the river from the interior, but this is unlikely since there are no reports of the taxon from interior British Columbia. Based on this single record, <italic><tp:taxon-name>Spartina pectinata</tp:taxon-name></italic> was recognized as part of the British Columbia flora in subsequent floristic works (<xref ref-type="bibr" rid="B80">Hubbard 1969</xref>, <xref ref-type="bibr" rid="B137">Taylor and MacBryde 1977</xref>, <xref ref-type="bibr" rid="B129">Scoggan 1978</xref>), but was later excluded by <xref ref-type="bibr" rid="B44">Douglas et al. (1994)</xref> on the basis of being<!--PageBreak--> an introduced species not collected in over 40 years. This exclusion was followed in recent treatments (<xref ref-type="bibr" rid="B113">Qian and Klinka 1998</xref>, <xref ref-type="bibr" rid="B45">Douglas et al. 2001</xref>). Attempts to locate the Brink collection in British Columbia herbaria (V, UBC) were unsuccessful, and it is therefore not possible to confirm this report.. <italic><tp:taxon-name>Spartina pectinata</tp:taxon-name></italic> was recently collected in a vacant lot in the city of Burnaby (Lomer 6778, <xref ref-type="fig" rid="F10">Fig. 10</xref>, 6805, Suppl. Fig. 33), where it likely escaped or persisted from cultivation (F. Lomer, personal communication, 2011). The clump from which these specimens were obtained no longer exists, as the site has been built over (F. Lomer, personal communication, 2012). The specimens reported here are the first confirmed records of <italic><tp:taxon-name>Spartina pectinata</tp:taxon-name></italic> for British Columbia. The species is not considered to be invasive.</p><fig id="F10" position="float" orientation="portrait"><label>Figure 10.</label><caption><p>Photograph of a specimen of <italic><tp:taxon-name>Spartina pectinata</tp:taxon-name></italic> collected in Burnaby, British Columbia (Lomer 6778, UBC). Image published with the permission of the University of British Columbia Herbarium, Beaty Biodiversity Museum.</p></caption><graphic xmlns:xlink="http://www.w3.org/1999/xlink" xlink:href="PhytoKeys-010-025-g010.jpg" position="float" orientation="portrait" xlink:type="simple"/></fig></tp:treatment-sec><tp:treatment-sec sec-type="Morphology"><title>Morphology.</title><p><italic><tp:taxon-name>Spartina pectinata</tp:taxon-name></italic> is readily distinguished from all other taxa in the Pacific Northwest by its conspicuously awned glumes [vs. glumes unawned or short-awned (awns to 2 mm long), the latter state sometimes present in <italic><tp:taxon-name>Spartina gracilis</tp:taxon-name></italic>], and glume keels with robust, comb-like teeth [vs. glume keels that are glabrous, scabrous or ciliate]. Additional characters are given under other taxa.</p></tp:treatment-sec><tp:treatment-sec sec-type="Specimens examined"><title>Specimens examined.</title><p><bold>CANADA. British Columbia:</bold> Greater Vancouver, Burnaby, Canada Way and Wedgewood St., NE corner, vacant lot of demolished home, <named-content xmlns:xlink="http://www.w3.org/1999/xlink" content-type="dwc:verbatimCoordinates" xlink:type="simple">49°13'30"N, 122°56'30"W</named-content>, 130 m, 01 Sep 2008, F.Lomer 6778 (UBC [UBCV227607, <xref ref-type="fig" rid="F10">Fig. 10</xref>]); same location, 15 Sep 2008, F.Lomer 6805 (UBC [UBCV227406, Suppl. Fig. 33]). <bold>Manitoba:</bold> Rural Municipality of Pembina, NE of Darlingford and E of Manitou, <named-content xmlns:xlink="http://www.w3.org/1999/xlink" content-type="dwc:verbatimCoordinates" xlink:type="simple">49°14'12"N, 98°18'04"W</named-content>, 437 m, 16 Jul 2007, J.M.Saarela 1019 (CAN [CAN590577]). <bold>United States of America.</bold> <bold>Colorado:</bold> Fort Collins, 3 Aug 1898, n.c. 3551 (CAN [CAN162205]). <bold>Idaho:</bold> Oneida Co.: American Falls, 28 Jul 1911, A.Nelson &amp; J.F.Macbride 1394 (CAN [CAN162207]). <bold>Kansas</bold>: S of Quinter, 16 Oct 1937, C.Brown s.n. (CAN [CAN162202]). <bold>Maine:</bold> Aroostook Co.: valley of the St. John River, Big Black River Rapids, Township xv, Range 13, 26 Jul 1917, H.St.John &amp; G.E.Nichols 2135 (CAN [CAN162203]). <bold>Minnesota:</bold> Kittson Co.: Hallock, 16 Jul 1986, F.W.Schueler 16461 (CAN [CAN536117]). St. Louis Co.: beach of Esquagama Lake, 4 Aug 1944, O.Lakela 5647 (CAN [CAN162197]). <bold>New Hamsphire:</bold> Rockingham Co.: Newfields, along Squamscott River below bridge to Stratham, 8 Aug 1973, A.R.Hodgden &amp; F.L.Steele 19838 (CAN [CAN555731]). Strafford Co.: Milton, edge of pond by railroad, 15 Jul 1959, A.R.Hodgden &amp; F.L.Steele 11095 (CAN [CAN555851]). <bold>New York:</bold> Madison Co.: shore of Oneida Lake, South Bay, 27 Jun 1921, H.D.House 8289 (CAN [CAN162204]); St. Lawrence Co.: Morristown, <named-content xmlns:xlink="http://www.w3.org/1999/xlink" content-type="dwc:verbatimCoordinates" xlink:type="simple">44°35'08"N, 75°38'53"W</named-content>, 15 Aug 1914, O.P.Phelps 156 (CAN [CAN162209]). <bold>North Dakota:</bold> Lamoure Co.: along creek ½ mil W, 2 ¼ mi N of Edgeley, Nora Township, <named-content xmlns:xlink="http://www.w3.org/1999/xlink" content-type="dwc:verbatimCoordinates" xlink:type="simple">46°21'34"N, 98°42'44"W</named-content>, 24 Aug 1937, J.H.Moore &amp; M.Moore 10094 (CAN [CAN198696]). <bold>Ohio:</bold> Lucas Co.: SE corner of Monclova Township, low bank of Maumee River at SW corner of Maumee city limits, 10 Sep 1967, R.L.Stuckey 5782 (CAN [CAN320720]). <bold>Oregon:</bold> Bars of Snake River, Ballard’s Landing, 8 Jul 1899, Wm.C.Cusick 2221 (CAN [CAN162206]). <bold>South Dakota:</bold> Aberdeen, Aug 1969, S.N.Stephenson s.n. (CAN [CANB432790]).</p></tp:treatment-sec><ref-list><ref id="B74"><mixed-citation xmlns:xlink="http://www.w3.org/1999/xlink" xlink:type="simple"><person-group><name name-style="western"><surname>Hitchcock</surname><given-names>AS</given-names></name></person-group> (<year>1951</year>)<source> Manual of grasses of the United States (ed. 2, revised by A. Chase). Miscellaneous publication no. 200, United States Department of Agriculture. Washington, D.C. </source>doi: <ext-link ext-link-type="uri" xlink:href="http://dx.doi.org/10.5962/bhl.title.5731" xlink:type="simple">10.5962/bhl.title.5731</ext-link></mixed-citation></ref><ref id="B99"><mixed-citation xmlns:xlink="http://www.w3.org/1999/xlink" xlink:type="simple"><person-group><name name-style="western"><surname>Mobberley</surname><given-names>DG</given-names></name></person-group> (<year>1956</year>)<article-title> Taxonomy and distribution of the genus <italic>Spartina</italic>.</article-title><source>Iowa State College Journal of Science </source><volume>30</volume>: <fpage>471</fpage>-<lpage>564</lpage>.</mixed-citation></ref><ref id="B17"><mixed-citation xmlns:xlink="http://www.w3.org/1999/xlink" xlink:type="simple"><person-group><name name-style="western"><surname>Barkworth</surname><given-names>ME</given-names></name></person-group> (<year>2003</year>)<article-title> <italic>Spartina</italic> Schreb.</article-title> In: <person-group><name name-style="western"><surname>Barkworth</surname><given-names>ME</given-names></name><name name-style="western"><surname>Capels</surname><given-names>KM</given-names></name><name name-style="western"><surname>Long</surname><given-names>S</given-names></name><name name-style="western"><surname>Piep</surname><given-names>MB</given-names></name></person-group> (<role>Eds</role>). <issue-title>Flora of North America North of Mexico, Volume 25: Magnoliophyta: Commelinidae (in part): Poaceae, part 2.</issue-title><source>Oxford University Press</source>: <fpage>240</fpage>-<lpage>250</lpage>.</mixed-citation></ref><ref id="B45"><mixed-citation xmlns:xlink="http://www.w3.org/1999/xlink" xlink:type="simple"><person-group><name name-style="western"><surname>Douglas</surname><given-names>GW</given-names></name><name name-style="western"><surname>Meidinger</surname><given-names>D</given-names></name><name name-style="western"><surname>Pojar</surname><given-names>J</given-names></name></person-group> (<role>Eds</role>) (<year>2001</year>)<source> Illustrated Flora of British Columbia. Volume 7. Monocotyledons (Orchidaceae through Zosteraceae). British Columbia Ministry of Sustainable Resource Management. (Archived by WebCite® at  <ext-link ext-link-type="uri" xlink:href="http://www.webcitation.org/66A2fjppD" xlink:type="simple">http://www.webcitation.org/66A2fjppD</ext-link>)</source></mixed-citation></ref><ref id="B90"><mixed-citation xmlns:xlink="http://www.w3.org/1999/xlink" xlink:type="simple"><person-group><name name-style="western"><surname>Marchant</surname><given-names>CJ</given-names></name></person-group> (<year>1963</year>)<source> Corrected chromosome numbers for <italic>Spartina ×townsendii</italic> and its parent species. Nature 199: 929. </source>doi: <ext-link ext-link-type="uri" xlink:href="http://dx.doi.org/10.1038/199929a0" xlink:type="simple">10.1038/199929a0</ext-link></mixed-citation></ref><ref id="B118"><mixed-citation xmlns:xlink="http://www.w3.org/1999/xlink" xlink:type="simple"><person-group><name name-style="western"><surname>Reeder</surname><given-names>JR</given-names></name></person-group> (<year>1977</year>)<article-title> Chromosome numbers in western grasses.</article-title><source>American Journal of Botany </source><volume>64</volume>: <fpage>102</fpage>-<lpage>110</lpage>. doi: <ext-link ext-link-type="uri" xlink:href="http://dx.doi.org/10.2307/2441882" xlink:type="simple">10.2307/2441882</ext-link></mixed-citation></ref><ref id="B73"><mixed-citation xmlns:xlink="http://www.w3.org/1999/xlink" xlink:type="simple"><person-group><name name-style="western"><surname>Hitchcock</surname><given-names>AS</given-names></name></person-group> (<year>1935</year>)<source> Manual of the grasses of the United States. Miscellaneous publication no. 200, United States Department of Agriculture, Washington, D.C.</source></mixed-citation></ref><ref id="B76"><mixed-citation xmlns:xlink="http://www.w3.org/1999/xlink" xlink:type="simple"><person-group><name name-style="western"><surname>Holmgren</surname><given-names>NH</given-names></name><name name-style="western"><surname>Holmgren</surname><given-names>PK</given-names></name><name name-style="western"><surname>McCauley</surname><given-names>KM</given-names></name></person-group> (<year>1998</year>)<source> The illustrated companion to Gleason and Cronquist’s manual: illustrations of the vascular plants of northeastern United States and adjacent Canada. The New York Botanical Garden, Bronx, New York.</source></mixed-citation></ref><ref id="B38"><mixed-citation xmlns:xlink="http://www.w3.org/1999/xlink" xlink:type="simple"><person-group><name name-style="western"><surname>Cope</surname><given-names>T</given-names></name><name name-style="western"><surname>Gray</surname><given-names>A</given-names></name></person-group> (<year>2009</year>)<source> Grasses of the British Isles.</source><publisher-name>Botanical Society of the British Isles</publisher-name>, <publisher-loc>London</publisher-loc>, <lpage>612</lpage> pp.</mixed-citation></ref><ref id="B75"><mixed-citation xmlns:xlink="http://www.w3.org/1999/xlink" xlink:type="simple"><person-group><name name-style="western"><surname>Hitchcock</surname><given-names>CL</given-names></name><name name-style="western"><surname>Cronquist</surname><given-names>A</given-names></name><name name-style="western"><surname>Ownbey</surname><given-names>M</given-names></name><name name-style="western"><surname>Thompson</surname><given-names>JW</given-names></name></person-group> (<year>1969</year>)<source> Vascular plants of the Pacific Northwest. Part 1: Vascular cryptogams, gymnosperms, and monocotyledons.</source><publisher-name>University of Washington Press</publisher-name>, <publisher-loc>Seattle and London</publisher-loc>, <lpage>914</lpage> pp.</mixed-citation></ref><ref id="B69"><mixed-citation xmlns:xlink="http://www.w3.org/1999/xlink" xlink:type="simple"><person-group><name name-style="western"><surname>Henry</surname><given-names>JK</given-names></name></person-group> (<year>1915</year>)<source> Flora of southern British Columbia and Vancouver Island with many references to Alaska and northern species. W.J. Gage &amp; Co., Limited, Toronto.</source></mixed-citation></ref><ref id="B47"><mixed-citation xmlns:xlink="http://www.w3.org/1999/xlink" xlink:type="simple"><person-group><name name-style="western"><surname>Eastham</surname><given-names>JW</given-names></name></person-group> (<year>1947</year>)<source> Supplement to ‘Flora of Southern British Columbia’. British Columbia Provincial Museum Special Publication No 1, Victoria, British Columbia, 119 pp.</source></mixed-citation></ref><ref id="B80"><mixed-citation xmlns:xlink="http://www.w3.org/1999/xlink" xlink:type="simple"><person-group><name name-style="western"><surname>Hubbard</surname><given-names>WA</given-names></name></person-group> (<year>1969</year>)<source> The grasses of British Columbia. A. Sutton, Victoria, British Columbia.</source></mixed-citation></ref><ref id="B137"><mixed-citation xmlns:xlink="http://www.w3.org/1999/xlink" xlink:type="simple"><person-group><name name-style="western"><surname>Taylor</surname><given-names>RL</given-names></name><name name-style="western"><surname>MacBryde</surname><given-names>B</given-names></name></person-group> (<year>1977</year>)<source> Vascular plants of British Columbia: A descriptive resource inventory.</source><publisher-name>The University of British Columbia Press, Vancouver</publisher-name>, <publisher-loc>British Columbia</publisher-loc>, <lpage>754</lpage> pp.</mixed-citation></ref><ref id="B129"><mixed-citation xmlns:xlink="http://www.w3.org/1999/xlink" xlink:type="simple"><person-group><name name-style="western"><surname>Scoggan</surname><given-names>HJ</given-names></name></person-group> (<year>1978</year>)<source> The flora of Canada. Part 2. Pteridophyta, Gymospermae, Monocotyledonae. National Museum of Natural Sciences Publications in Botany No. 7(2).</source></mixed-citation></ref><ref id="B44"><mixed-citation xmlns:xlink="http://www.w3.org/1999/xlink" xlink:type="simple"><person-group><name name-style="western"><surname>Douglas</surname><given-names>GW</given-names></name><name name-style="western"><surname>Straley</surname><given-names>GB</given-names></name><name name-style="western"><surname>Meidinger</surname><given-names>D</given-names></name></person-group> (<year>1994</year>)<source> The vascular plants of British Columbia. Part 4 – Monocotyledons. B.C. Ministry of Forests, Victoria, BC.</source></mixed-citation></ref><ref id="B113"><mixed-citation xmlns:xlink="http://www.w3.org/1999/xlink" xlink:type="simple"><person-group><name name-style="western"><surname>Qian</surname><given-names>H</given-names></name><name name-style="western"><surname>Klinka</surname><given-names>K</given-names></name></person-group> (<year>1998</year>)<source> Plants of British Columbia: Scientific and common names of vascular plants, bryophytes, and lichens.</source><publisher-name>UBC Press, Vancouver</publisher-name>, <publisher-loc>BC</publisher-loc>, <lpage>534</lpage> pp.</mixed-citation></ref></ref-list></tp:taxon-treatment>
