# Supplementary material for: Taxonomic synopsis of invasive and native Spartina (Poaceae, Chloridoideae) in the Pacific Northwest (British Columbia, Washington and Oregon), including the first report of Spartina ×townsendii for British Columbia, Canada
Source: PhytoKeys. 2012 Mar 21;(10):25–82. doi: 10.3897/phytokeys.10.2734 (PMC3310194; doi:10.3897/phytokeys.10.2734)
Supplement: XML Treatment for Spartina ×townsendii [file phytokeys.10.2734-treatment8.xml]

<!DOCTYPE tp:taxon-treatment
  PUBLIC "-//TaxonX//DTD Taxonomic Treatment Publishing DTD v0 20100105//EN" "tax-treatment-NSO.dtd">
<tp:taxon-treatment xmlns:tp="http://www.plazi.org/taxpub"><tp:treatment-meta><mixed-citation publication-type="journal"><person-group><name><surname>Saarela</surname><given-names>Jeffery M.</given-names></name></person-group><article-title>Taxonomic synopsis of invasive and native 
                    <italic>Spartina</italic> (Poaceae, Chloridoideae) in the Pacific Northwest (British Columbia, Washington and Oregon),  including the first report of 
                    <italic>Spartina ×townsendii</italic> for British Columbia, Canada
                </article-title><source>PhytoKeys</source><day>21</day><month>3</month><year>2012</year><volume>2012</volume><issue>10</issue><fpage>25</fpage><lpage>82</lpage><pub-id pub-id-type="doi">10.3897/phytokeys.10.2734</pub-id></mixed-citation></tp:treatment-meta><tp:nomenclature><tp:taxon-name>
                        <tp:taxon-name-part taxon-name-part-type="genus">Spartina</tp:taxon-name-part>
                        <tp:taxon-name-part taxon-name-part-type="species">×townsendii</tp:taxon-name-part>
                    <object-id xmlns:xlink="http://www.w3.org/1999/xlink" xlink:type="simple">http://species-id.net/wiki/Spartina_×townsendii</object-id>
                    </tp:taxon-name><tp:taxon-authority>H. Groves &amp; J. Groves, Bot. Exch. Club Rep. 1880. 37. 1881.</tp:taxon-authority><tp:nomenclature-citation-list><tp:nomenclature-citation><tp:taxon-name>Spartina ×townsendii</tp:taxon-name><comment> H. Groves &amp; J. Groves, Bot. Exch. Club Rep. 1880. 37. 1881. <bold>Type.</bold> England. Mud flats, near Hythe, South Hants, 1 Sep 1879, H.Groves s.n. (holotype: BM [BM001003965!]; isotypes: C, K [K000710272!], W [W19160030795!, W19160030798!] (ex hb. Groves), US [US1127161!] (fragm. ex W ex hb. Groves), US [US878793!]). Note: The location of the holotype has not been reported previously in the literature.</comment></tp:nomenclature-citation><tp:nomenclature-citation><tp:taxon-name>Spartina ×neyrautii</tp:taxon-name><comment> Fouc., Ann. Soc. Sci. Nat. Charente-Maritime 31: 8. 1894. <bold>Type.</bold> France. près de Hendaye (Basses-Pyrénnées), E-J.Neyraut s.n., 24 Jul 1892 (isotypes: P [P00753804!, P03457326!, P03457334!, P03457416!], US! (fragm. ex P)]).</comment></tp:nomenclature-citation></tp:nomenclature-citation-list></tp:nomenclature><tp:treatment-sec sec-type="Description"><title>Description.</title><p>Culms 46–100 cm tall, thick, fleshy, rhizomatous. Sheaths glabrous; ligules 1–1.5 mm long; blades 6.5–37 cm long × 4–10 mm wide, flat proximally, often involute distally, divergent 30–40° from culms, adaxial surfaces glabrous, occasionally with very sparse hairs proximally, when present hairs to 0.2 mm long, abaxial surfaces glabrous, occasionally with sparse hairs proximally, when present hairs to 0.5 mm long, margins smooth. Inflorescences 10.5–24(–36) cm long × 7–25 mm wide at midpoint, erect, with (2)3–6(–10) branches; branches (6–)7.5–15(–18) cm long × (2.5–)3–4 mm wide, appressed or ascending, rachises 1–1.9 mm wide between spikelets, extending 2–10(–18) mm beyond the terminal spikelet, extension occasionally absent, glabrous, margins glabrous, occasionally with a few marginal hairs, when present hairs to 0.2 mm long. Spikelets 14–17.5 mm long × 1.5–2.5 mm wide, weakly appressed, weakly overlapping, calluses 0.6–1.5(–2) mm long. Glumes weakly to moderately pubescent, hairs 0.1–0.2 mm long, proximal hairs occasionally to 0.6 mm long, keels glabrous, ciliate or scabrous, when present hairs and teeth 0.2–0.5 mm long, usually longest proximally; lower glumes 7–13 mm long × 0.5–0.7 mm wide, 1-veined, tips acuminate or obtuse; upper glumes 12.5–16.5 mm long × 1–1.5 mm wide, 3-veined, tips acuminate or obtuse. Lemmas 9.5–13.5 mm long, 1-3–veined, pubescent distally, glabrous proximally, margins membranous, keels ciliate distally, hairs to 0.2 mm long, glabrous proximally. Paleas exceeding lemmas by ca. 1 mm, glabrous. Anthers 5–7(–8.5) mm long, not or incompletely exserted at maturity, indehiscent, medium to dark brown, pollen sterile; caryopses absent. 2<italic>n</italic> = 62 (<xref ref-type="bibr" rid="B90">Marchant 1963</xref>, 1968b).</p></tp:treatment-sec><tp:treatment-sec sec-type="Common name"><title>Common name.</title><p>Townsend’s cordgrass.</p></tp:treatment-sec><tp:treatment-sec sec-type="Etymology"><title>Etymology.</title><p>The epithet <italic>townsendii</italic> was given in honour of the English botanist Frederick Townsend (1822–1905).</p></tp:treatment-sec><tp:treatment-sec sec-type="Illustration"><title>Illustration.</title><p><xref ref-type="bibr" rid="B38">Cope and Gray 2009</xref>:547.</p></tp:treatment-sec><tp:treatment-sec sec-type="Distribution"><title>Distribution.</title><p>This species is found in England, Wales, Scotland, Ireland (<xref ref-type="bibr" rid="B38">Cope and Gray 2009</xref>), Italy (<xref ref-type="bibr" rid="B127">Scarton et al. 2003</xref>), United States (Washington), New Zealand (<xref ref-type="bibr" rid="B107">Partridge 1987</xref>), and Canada (British Columbia).</p></tp:treatment-sec><tp:treatment-sec sec-type="Comments"><title>Comments.</title><p>In the mid to late 1800s an unknown cordgrass of restricted distribution appeared and spread rapidly along the shores of Southampton Water, England (<xref ref-type="bibr" rid="B133">Stapf 1914</xref>), which differed morphologically (particularly by its sterile pollen) from <!--PageBreak--><italic><tp:taxon-name>Spartina maritima</tp:taxon-name></italic>, the single cordgrass species native to the Atlantic coast of Europe and north Africa (<xref ref-type="bibr" rid="B96">Marchant and Goodman 1969c</xref>), and the introduced <italic><tp:taxon-name>Spartina alterniflora</tp:taxon-name></italic>, which had been present in the region since the early part of the 19<sup>th</sup> century. The brothers Henry and James Grove (1881) described this taxon as <italic><tp:taxon-name>Spartina townsendii</tp:taxon-name></italic> from plants collected near Hythe. In the 1890s a second form of <italic><tp:taxon-name>Spartina townsendii</tp:taxon-name></italic>, which was recognized and considered distinct by having fertile stamens, was collected at multiple localities in the region, and by the mid twentieth century it had expanded substantially on tidal flats across the British Isles (see <xref ref-type="bibr" rid="B58">Goodman et al. 1959</xref>, <xref ref-type="bibr" rid="B78">Hubbard 1957</xref>, <xref ref-type="bibr" rid="B79">1965</xref>). For decades these two forms (one sterile, the other fertile) of <italic><tp:taxon-name>Spartina townsendii</tp:taxon-name></italic> were referred to collectively as the <italic><tp:taxon-name>Spartina townsendii</tp:taxon-name></italic> aggregate or <italic><tp:taxon-name>Spartina townsendii</tp:taxon-name></italic> sensu lato. Because of its vigorous growth and ability to rapidly colonize and stabilize mud flats, <italic><tp:taxon-name>Spartina townsendii</tp:taxon-name></italic> s.l. was considered to be a “useful” species and was distributed and planted widely for land reclamation, coastal protection, and animal feed across the British Isles, Europe, and in New Zealand (e.g., <xref ref-type="bibr" rid="B105">Oliver 1925</xref>, <xref ref-type="bibr" rid="B67">Harboard 1949</xref>, <xref ref-type="bibr" rid="B58">Goodman et al. 1959</xref>, <xref ref-type="bibr" rid="B114">Ranwell 1967</xref>).</p><p>Soon after its formal description <italic><tp:taxon-name>Spartina townsendii</tp:taxon-name></italic> was considered to be a species of hybrid origin. <xref ref-type="bibr" rid="B53">Foucaud (1894)</xref> suggested that <italic><tp:taxon-name>Spartina townsendii</tp:taxon-name></italic> was probably a hybrid of the native <italic><tp:taxon-name>Spartina maritima</tp:taxon-name></italic> and the introduced <italic><tp:taxon-name>Spartina alterniflora</tp:taxon-name></italic>, a hypothesis later supported by <xref ref-type="bibr" rid="B133">Stapf (1914)</xref> and Huskins (1930), who examined cytological evidence and hypothesized that fertile plants of <italic><tp:taxon-name>Spartina townsendii</tp:taxon-name></italic> s.l. originated from chromosome doubling following hybridization between its parent species. <xref ref-type="bibr" rid="B90">Marchant (1963)</xref> confirmed this work, and reported chromosome numbers as 2<italic>n</italic> = 62 for <italic><tp:taxon-name>Spartina alterniflora</tp:taxon-name></italic>, 2<italic>n</italic> = 60 for <italic><tp:taxon-name>Spartina maritima</tp:taxon-name></italic>, 2<italic>n</italic> = 62 for sterile plants of <italic><tp:taxon-name>Spartina townsendii</tp:taxon-name></italic>, and 2<italic>n</italic> = 120, 122, 124 for fertile plants of <italic><tp:taxon-name>Spartina townsendii</tp:taxon-name></italic>. The hybrid and chromosome doubling origins of the forms of <italic><tp:taxon-name>Spartina townsendii</tp:taxon-name></italic> have been confirmed by multiple lines of molecular evidence (<xref ref-type="bibr" rid="B65">Guénégou et al. 1988</xref>, <xref ref-type="bibr" rid="B116">Raybould et al. 1991</xref>, <xref ref-type="bibr" rid="B52">Ferris et al. 1997</xref>, <xref ref-type="bibr" rid="B11">Ayres and Strong 2001</xref>, <xref ref-type="bibr" rid="B21">Baumel et al. 2003</xref>). <xref ref-type="bibr" rid="B78">Hubbard (1957)</xref> observed the type specimen of <italic><tp:taxon-name>Spartina townsendii</tp:taxon-name></italic> to be the sterile F1 hybrid, and the taxon was subsequently referred to as <italic><tp:taxon-name>Spartina ×townsendii</tp:taxon-name></italic>. The fertile plants remained without a name until <xref ref-type="bibr" rid="B81">Hubbard (1978)</xref> later described them as <italic><tp:taxon-name>Spartina anglica</tp:taxon-name></italic>, and the two forms have since been recognized as distinct taxa. Molecular data have identified <italic><tp:taxon-name>Spartina alterniflora</tp:taxon-name></italic> as the female parent and <italic><tp:taxon-name>Spartina maritima</tp:taxon-name></italic> as the male parent in the origin of <italic><tp:taxon-name>Spartina ×townsendii</tp:taxon-name></italic> (e.g., <xref ref-type="bibr" rid="B52">Ferris et al. 1997</xref>).</p><p>An independent origin of <italic><tp:taxon-name>Spartina ×townsendii</tp:taxon-name></italic> is documented in France. In 1894 Jules Foucaud described <italic><tp:taxon-name>Spartina neyrautii</tp:taxon-name></italic> Fouc. from southwestern France and northern Spain. <italic><tp:taxon-name>Spartina neyrautii</tp:taxon-name></italic> was initially considered to be a variant of <italic><tp:taxon-name>Spartina maritima</tp:taxon-name></italic> (e.g., Chevalier 1923, <xref ref-type="bibr" rid="B122">Saint-Yves 1932</xref>), but was later recognized as a morphologically and cytologically distinct hybrid, <italic><tp:taxon-name>Spartina ×neyrautii</tp:taxon-name></italic>,with the same parentage as <italic><tp:taxon-name>Spartina ×townsendii</tp:taxon-name></italic> (e.g., <xref ref-type="bibr" rid="B83">Jovet 1941</xref>, <xref ref-type="bibr" rid="B34">Chevalier 1933</xref>, <xref ref-type="bibr" rid="B93">Marchant 1977</xref>). <xref ref-type="bibr" rid="B21">Baumel et al. (2003)</xref> confirmed this with molecular data, demonstrating that <italic><tp:taxon-name>Spartina ×neyrautii</tp:taxon-name></italic> and <italic><tp:taxon-name>Spartina ×townsendii</tp:taxon-name></italic> originated independently by hybridization between the same maternal (<italic><tp:taxon-name>Spartina alterniflora</tp:taxon-name></italic>) and paternal (<italic><tp:taxon-name>Spartina maritima</tp:taxon-name></italic>) taxa. Because both taxa apply to the hybrid <italic><tp:taxon-name>Spartina alterniflora × S. maritima</tp:taxon-name></italic>, the later name <italic><tp:taxon-name>Spartina ×neyrautii</tp:taxon-name></italic> is a synonym of <italic><tp:taxon-name>Spartina ×townsendii</tp:taxon-name></italic>, in accordance with article H.2 of the Vienna Code (<xref ref-type="bibr" rid="B98">McNeill et al. 2006</xref>), and as noted earlier by <xref ref-type="bibr" rid="B115">Raybould et al. (1990)</xref>. In recent decades it has been documented that these hybrid plants are highly restricted in distribution in <!--PageBreak-->France (<xref ref-type="bibr" rid="B93">Marchant 1977</xref>, <xref ref-type="bibr" rid="B82">Hubbard et al. 1978</xref>, <xref ref-type="bibr" rid="B115">Raybould et al. 1990</xref>, <xref ref-type="bibr" rid="B21">Baumel et al. 2003</xref>). Minor morphological differences between <italic><tp:taxon-name>Spartina ×neyrautii</tp:taxon-name></italic> and <italic><tp:taxon-name>Spartina ×townsendii</tp:taxon-name></italic> were noted by <xref ref-type="bibr" rid="B93">Marchant (1977)</xref>. Measurements of spikelet characters in <italic><tp:taxon-name>Spartina ×neyrautii</tp:taxon-name></italic> type material examined at US fall within the range of variation reported here for <italic><tp:taxon-name>Spartina ×townsendii</tp:taxon-name></italic>.</p><p><italic><tp:taxon-name>Spartina ×townsendii</tp:taxon-name></italic> has been introduced into North America, where apparently only a single occurrence has been reported in the literature. <xref ref-type="bibr" rid="B75">Hitchcock et al. (1969)</xref> noted a single known population of <italic><tp:taxon-name>Spartina ×townsendii</tp:taxon-name></italic> in Washington at Stanwood, Snohomish Co. At the time of that publication, the fertile (=<italic><tp:taxon-name>Spartina anglica</tp:taxon-name></italic>) and non-fertile forms of <italic><tp:taxon-name>Spartina ×townsendii</tp:taxon-name></italic> were not distinguished taxonomically, and it is not explicitly clear from the flora which form of the taxon was known from the site. A specimen collected in 1965 from this population [Austenson s.n. (WTU, Suppl. Fig. 35)] is here confirmed to be the F1 sterile hybrid <italic><tp:taxon-name>Spartina ×townsendii</tp:taxon-name></italic>. The determination of a more recent collection from the Stanwood area identified as <italic><tp:taxon-name>Spartina ×townsendii</tp:taxon-name></italic> requires confirmation (Snohomish Co., Davis Slough west of Stanwood, 25 Aug 1990, M.Arnot 254, WTU-317391, not seen). A 2005 collection from Washington originally identified as <italic><tp:taxon-name>Spartina ×townsendii</tp:taxon-name></italic> (Giblin &amp; Legler 270 WTU) is here re-determined to be <italic><tp:taxon-name>Spartina anglica</tp:taxon-name></italic>. <xref ref-type="bibr" rid="B17">Barkworth (2003)</xref> included <italic><tp:taxon-name>Spartina ×townsendii</tp:taxon-name></italic> in her treatment of <italic><tp:taxon-name>Spartina</tp:taxon-name></italic> for North America, but did not include a distribution map or otherwise indicate a range for the species, suggesting some confusion in the literature on its status in North America. <xref ref-type="bibr" rid="B85">Kozloff (2005)</xref> also included <italic><tp:taxon-name>Spartina ×townsendii</tp:taxon-name></italic> (as well as <italic><tp:taxon-name>Spartina anglica</tp:taxon-name></italic>) in his Pacific Northwest flora, indicating only ‘coastal salt marshes’ for its distribution. There apparently are no published data on the current status of the Stanwood population. If the population at Stanwood persists, new collections should be made to document its continued existence at the site, and if other populations are known or discovered, herbarium collections should be made to document their existences.</p><p><italic><tp:taxon-name>Spartina ×townsendii</tp:taxon-name></italic> has not previously been reported from British Columbia. It is here reported as new for the province on the basis of two collections made in 2006 in in Boundary Bay at sites separated by some 4.4 kilometers (by air)[Taylor 80 (UBC, <xref ref-type="fig" rid="F11">Fig. 11</xref>) and Saarela &amp; Percy 791 (CAN, <xref ref-type="fig" rid="F12">Fig. 12</xref>, UBC, Suppl. Fig. 34)]. These appear to be the most recent confirmed reports of the taxon in North America since it was collected at Stanwood, Washington. Herbarium specimens of these collections were initially determined (incorrectly) as <italic><tp:taxon-name>Spartina anglica</tp:taxon-name></italic> and <italic><tp:taxon-name>Spartina alterniflora</tp:taxon-name></italic>, since <italic><tp:taxon-name>Spartina ×townsendii</tp:taxon-name></italic> was not expected in British Columbia. Subsequent study of this material, in combination with the <italic><tp:taxon-name>Spartina</tp:taxon-name></italic> taxonomic literature and comparisons with specimens of <italic><tp:taxon-name>Spartina anglica</tp:taxon-name></italic> and Old World specimens of <italic><tp:taxon-name>Spartina ×townsendii</tp:taxon-name></italic> at CAN and UBC, confirmed the specimens to be <italic><tp:taxon-name>Spartina ×townsendii</tp:taxon-name></italic>, prompting the current taxonomic study. Pollen in these specimens is sterile, as determined by pollen staining (see discussion under <italic><tp:taxon-name>Spartina anglica</tp:taxon-name></italic>, <xref ref-type="fig" rid="F5">Fig. 5</xref>), further confirming their identities as <italic><tp:taxon-name>Spartina ×townsendii</tp:taxon-name></italic>. Specimens from which pollen was extracted and stained with lactophenol cotton blue to assess fertility are identified with the symbol † in the Specimens Examined below.</p><fig id="F11" position="float" orientation="portrait"><label>Figure 11.</label><caption><p>Photograph of a specimen of <italic><tp:taxon-name>Spartina ×townsendii</tp:taxon-name></italic> collected in Boundary Bay, British Columbia (Taylor 80, UBC). This is the first record of the taxon for British Columbia. Image published with the permission of the University of British Columbia Herbarium, Beaty Biodiversity Museum.</p></caption><graphic xmlns:xlink="http://www.w3.org/1999/xlink" xlink:href="PhytoKeys-010-025-g011.jpg" position="float" orientation="portrait" xlink:type="simple"/></fig><fig id="F12" position="float" orientation="portrait"><label>Figure 12.</label><caption><p>Photograph of a specimen of <italic><tp:taxon-name>Spartina ×townsendii</tp:taxon-name></italic> collected in Boundary Bay, British Columbia (Saarela and Percy 791, CAN). This is the second record of the taxon for British Columbia.</p></caption><graphic xmlns:xlink="http://www.w3.org/1999/xlink" xlink:href="PhytoKeys-010-025-g012.jpg" position="float" orientation="portrait" xlink:type="simple"/></fig><p>The origin of <italic><tp:taxon-name>Spartina ×townsendii</tp:taxon-name></italic> in British Columbia is not known, and there are no data on the extent of the Boundary Bay sub-populations in 2006 aside from notes on the Saarela and Percy collection label indicating a single clump of the grass approximately one meter in diameter. It is not known if <italic><tp:taxon-name>Spartina ×townsendii</tp:taxon-name></italic>has persisted in <!--PageBreak--><!--PageBreak-->British Columbia since collected some five years ago. Since major efforts are ongoing to remove <italic><tp:taxon-name>Spartina</tp:taxon-name></italic> plants from Boundary Bay where <italic><tp:taxon-name>Spartina ×townsendii</tp:taxon-name></italic>was found, it is possible the original stands from which the specimens were collected have been removed. The region should be studied to determine if the taxon is present. Since the taxon is sterile and does not set seed, it must have been introduced into Boundary Bay by vegetative reproduction, probably from rhizome fragments transported in tidal currents. It is possible that the British Columbia plants originated from the stand at Stanwood, Washington, if it persists, or there may be other extant occurrences of <italic><tp:taxon-name>Spartina ×townsendii</tp:taxon-name></italic> somewhereto the south of Boundary Bay. Workers searching Puget Sound for invasive <italic><tp:taxon-name>Spartina</tp:taxon-name></italic> (e.g., <xref ref-type="bibr" rid="B23">Benbrook 2011</xref>) should be aware that <italic><tp:taxon-name>Spartina ×townsendii</tp:taxon-name></italic> may also be present.</p></tp:treatment-sec><tp:treatment-sec sec-type="Morphology"><title>Morphology.</title><p>The description here is based on the first known collection from Washington, the two collections from British Columbia, and Old World material housed at CAN and UBC (see Specimens Examined), including collections made by H. &amp; J. Groves who first described the taxon over a century ago. The North American specimens of <italic><tp:taxon-name>Spartina ×townsendii</tp:taxon-name></italic> are morphologically similar to the Old World specimens examined. <italic><tp:taxon-name>Spartina ×townsendii</tp:taxon-name></italic> is distinguished from <italic><tp:taxon-name>Spartina anglica</tp:taxon-name></italic> by its shorter spikelets [(14–17.5 mm long vs. (15–)16.5–25 mm long]; shorter anthers [5–7(–8.5) mm long vs. 7–10 mm long]; indehiscent anthers that are not or incompletely exserted with sterile pollen [vs. dehiscent anthers that are usually fully exserted with fertile pollen; see <xref ref-type="fig" rid="F4">Figs 4</xref>, <xref ref-type="fig" rid="F5">5</xref>]; shorter ligules [1–1.5 mm long vs. 1–3 mm long]; upper glumes 3-veined [vs. upper glumes 3–6-veined]; and shorter upper glumes [12.5–16.5 mm long vs. 13–22 mm long]. The angle of the leaf blade with the stem is 30–40° in <italic><tp:taxon-name>Spartina ×townsendii</tp:taxon-name></italic>, compared to 30–60° in <italic><tp:taxon-name>Spartina anglica</tp:taxon-name></italic> (<xref ref-type="bibr" rid="B91">Marchant 1968a</xref>). This character can be difficult to evaluate on herbarium specimens depending on how they were pressed, but should be more reliable in the field for distinguishing the taxa, particularly if they occur together. If stands of <italic><tp:taxon-name>Spartina ×townsendii</tp:taxon-name></italic> are relocated in British Columbia or elsewhere in the region, the taxonomic utility of this character should be carefully evaluated. <xref ref-type="bibr" rid="B91">Marchant (1968a)</xref> noted swards of <italic><tp:taxon-name>Spartina ×townsendii</tp:taxon-name></italic> to be distinct in appearance from swards of <italic><tp:taxon-name>Spartina anglica</tp:taxon-name></italic> in England, having high culm density and high tiller density (ca. 96/100 cm<sup>2 </sup>vs. ca. 52/100 cm<sup>2</sup>). It is not clear how <italic><tp:taxon-name>Spartina ×townsendii</tp:taxon-name></italic> differs morphologically from <italic><tp:taxon-name>Spartina alterniflora × S. foliosa</tp:taxon-name></italic> hybrids that have been documented in California (<xref ref-type="bibr" rid="B40">Daehler and Strong 1997</xref>, <xref ref-type="bibr" rid="B10">Ayres et al. 1999</xref>, <xref ref-type="bibr" rid="B12">2003</xref>, 2004, <xref ref-type="bibr" rid="B8">Anttila et al. 2000</xref>).</p></tp:treatment-sec><tp:treatment-sec sec-type="Specimens examined"><title>Specimens examined.</title><p><bold>Canada. British Columbia: Greater Vancouver Regional District:</bold> Boundary Bay Regional Park, Boundary Bay, S of Richmond along trail off 12 Avenue in Tsawwassen, near 1<sup>st</sup> viewing platform, <named-content xmlns:xlink="http://www.w3.org/1999/xlink" content-type="dwc:verbatimCoordinates" xlink:type="simple">49°01'28"N, 123°03'14"W</named-content>, ca. 0 m, 28 Nov 2006, J.M.Saarela &amp; D.M.Percy 791 (CAN [CAN590439†, <xref ref-type="fig" rid="F12">Fig. 12</xref>, UBC [UBCV228476†, Suppl. Fig. 34]); Greater Vancouver in marsh close to Undersea marshes and Pacific Flyway displays, Boundary Bay, <named-content xmlns:xlink="http://www.w3.org/1999/xlink" content-type="dwc:verbatimCoordinates" xlink:type="simple">49°03'34"N, 123°01'27"W</named-content> [secondary], 8 Nov 2006, T.Taylor 80 (UBC [UBCV222939†, <xref ref-type="fig" rid="F11">Fig. 11</xref>). <bold>United States of America. Washington:</bold> Snohomish Co.:near Stanwood, ca. <named-content xmlns:xlink="http://www.w3.org/1999/xlink" content-type="dwc:verbatimCoordinates" xlink:type="simple">48°14'N, 122°21'W</named-content>, 26 Aug 1965, H.M.Austenson s.n. (WTU [WTU229915†, Suppl. Fig. 35]). <bold>England.</bold> Hampshire Co.: Hythe, South Hants, 9 Oct 1883, H.Groves s.n. (US [US555778]); Hayling Island, 13 Sep 1900, E.S.Marshall s.n. (CAN [CAN585633, Suppl. Fig. 36]<!--PageBreak--><!--PageBreak-->); Southampton, <named-content xmlns:xlink="http://www.w3.org/1999/xlink" content-type="dwc:verbatimCoordinates" xlink:type="simple">50°53'49"N, 01°24'15"W</named-content>, Sep 1904, H.Groves &amp; J.Groves 4596 (CAN [CAN251679†, Suppl. Fig. 37], US [US1535531]); Lymington, Keyhaven, <named-content xmlns:xlink="http://www.w3.org/1999/xlink" content-type="dwc:verbatimCoordinates" xlink:type="simple">50°47'N, 00°58'W</named-content>, 28 Aug 1977, G.Halliday 457/77 (CAN [CAN522593†, Suppl. Fig. 38]); Keyhaven, <named-content xmlns:xlink="http://www.w3.org/1999/xlink" content-type="dwc:verbatimCoordinates" xlink:type="simple">50°43'22"N, 01°34'10"W</named-content>, 30 Jul 1966, G.Halliday 100/66 (CAN [CAN301583, Suppl. Fig. 39]); Hants, Aug 1877, J.Groves s.n. (CAN [CAN421009†, Suppl. Fig. 40]); Hythe, Southampton, central marshes, male sterile, <named-content xmlns:xlink="http://www.w3.org/1999/xlink" content-type="dwc:verbatimCoordinates" xlink:type="simple">50.8667°N, 01.3999°W</named-content> uncertainty 7193 m, 10 Sep 1959, C.Marchant s.n. (UBC [UBCV221074, Suppl. Fig. 41]); N Hayling Island, Duckard Point, male sterile, <named-content xmlns:xlink="http://www.w3.org/1999/xlink" content-type="dwc:verbatimCoordinates" xlink:type="simple">50.8051°N, 0.9778°W</named-content> uncertainty 7194 m, 4 Aug 1960, C.Marchant s.n. (UBC [UBCV221101, Suppl. Fig. 42]); N Hayling Island, male sterile, <named-content xmlns:xlink="http://www.w3.org/1999/xlink" content-type="dwc:verbatimCoordinates" xlink:type="simple">50.8051°N, 0.9778°W</named-content> uncertainty 7194 m, 17 Aug 1961, C.Marchant s.n. (UBC [UBCV221098, Suppl. Fig. 43]); Eling, male sterile, <named-content xmlns:xlink="http://www.w3.org/1999/xlink" content-type="dwc:verbatimCoordinates" xlink:type="simple">50.8999°N, 1.4833°W</named-content> uncertainty 7193 m, 29 Aug 1961, C.Marchant s.n. (UBC [UBCV221100, Suppl. Fig. 44, UBC221095, Suppl. Fig. 45]); Hythe, south marshes, male sterile, <named-content xmlns:xlink="http://www.w3.org/1999/xlink" content-type="dwc:verbatimCoordinates" xlink:type="simple">50.8666°N, 1.3999°W</named-content> uncertainty 7193 m, 28 Oct 1959, C.Marchant s.n. (UBC [UBCV221093, Suppl. Fig. 46, UBCV221099, Suppl. Fig. 47]); Hythe, central marsh, near Sylvan Villa, giant male sterile, <named-content xmlns:xlink="http://www.w3.org/1999/xlink" content-type="dwc:verbatimCoordinates" xlink:type="simple">50.8666°N, 1.3999°W</named-content> uncertainty 7193 m, 16 Aug 1961, C.Marchant s.n. (UBC [UBCV221097, Suppl. Fig. 48, UBCV221096, Suppl. Fig. 49]); Hythe, Hants, male sterile, <named-content xmlns:xlink="http://www.w3.org/1999/xlink" content-type="dwc:verbatimCoordinates" xlink:type="simple">50.8666°N, 01.3999°W</named-content> uncertainty 7193 m, 10 Sep 1959, C.Marchant s.n. (UBC [UBCV221094, Suppl. Fig. 50]).</p></tp:treatment-sec><tp:treatment-sec><!--Section generated to contain objects referenced in tp:taxon-treatment.--><fig id="F5" position="float" orientation="portrait"><label>Figure 5.</label><caption><p>Pollen stained with lactophenol cotton blue. <bold>a, b</bold> <italic><tp:taxon-name>Spartina anglica</tp:taxon-name></italic>, fertile pollen [Canada, British Columbia, <xref ref-type="bibr" rid="B140">Williams 2004</xref>-3 (CAN)] <bold>c</bold> <italic><tp:taxon-name>Spartina ×townsendii</tp:taxon-name></italic>, sterile pollen [England, Hampshire, 1877, Groves s.n. (CAN)] <bold>d</bold> <italic><tp:taxon-name>Spartina ×townsendii</tp:taxon-name></italic>, sterile pollen [Canada, British Columbia, Saarela &amp; Percy 791 (CAN)]</p></caption><graphic xmlns:xlink="http://www.w3.org/1999/xlink" xlink:href="PhytoKeys-010-025-g005.jpg" position="float" orientation="portrait" xlink:type="simple"/></fig><fig id="F4" position="float" orientation="portrait"><label>Figure 4.</label><caption><p>Anthers of <bold>a</bold> <italic><tp:taxon-name>Spartina anglica</tp:taxon-name></italic> [U.S.A., Washington, Pacific Co., Zika 17595, WTU], bar = 3 mm. <bold>b</bold> <italic><tp:taxon-name>Spartina ×townsendii</tp:taxon-name></italic> [England, Hythe, Southampton, Marchant s.n., UBCV221074], bar = 3 mm. Anthers of <italic><tp:taxon-name>Spartina anglica</tp:taxon-name></italic> are fully exserted at anthesis, dehiscent, and the pollen is fertile. The longitudinal splitting of the anthers is a good indicator of dehiscence. Anthers in <italic><tp:taxon-name>Spartina ×townsendii</tp:taxon-name></italic> are not or incompletely exserted at anthesis, indehiscent, and the pollen is sterile. Photos: J.M. Saarela.</p></caption><graphic xmlns:xlink="http://www.w3.org/1999/xlink" xlink:href="PhytoKeys-010-025-g004.jpg" position="float" orientation="portrait" xlink:type="simple"/></fig></tp:treatment-sec><ref-list><ref id="B90"><mixed-citation xmlns:xlink="http://www.w3.org/1999/xlink" xlink:type="simple"><person-group><name name-style="western"><surname>Marchant</surname><given-names>CJ</given-names></name></person-group> (<year>1963</year>)<source> Corrected chromosome numbers for <italic>Spartina ×townsendii</italic> and its parent species. Nature 199: 929. </source>doi: <ext-link ext-link-type="uri" xlink:href="http://dx.doi.org/10.1038/199929a0" xlink:type="simple">10.1038/199929a0</ext-link></mixed-citation></ref><ref id="B38"><mixed-citation xmlns:xlink="http://www.w3.org/1999/xlink" xlink:type="simple"><person-group><name name-style="western"><surname>Cope</surname><given-names>T</given-names></name><name name-style="western"><surname>Gray</surname><given-names>A</given-names></name></person-group> (<year>2009</year>)<source> Grasses of the British Isles.</source><publisher-name>Botanical Society of the British Isles</publisher-name>, <publisher-loc>London</publisher-loc>, <lpage>612</lpage> pp.</mixed-citation></ref><ref id="B127"><mixed-citation xmlns:xlink="http://www.w3.org/1999/xlink" xlink:type="simple"><person-group><name name-style="western"><surname>Scarton</surname><given-names>F</given-names></name><name name-style="western"><surname>Ghirelli</surname><given-names>L</given-names></name><name name-style="western"><surname>Curiel</surname><given-names>D</given-names></name><name name-style="western"><surname>Rismondo</surname><given-names>A</given-names></name></person-group> (<year>2003</year>)<article-title> First data on <italic>Spartina ×townsendii</italic> in the lagoon of Venice (Italy).</article-title> In: <person-group><name name-style="western"><surname>Ozhan</surname><given-names>E</given-names></name></person-group> (<role>Ed</role>). <issue-title>Proceedings of the Sixth International Conference on the Mediterranean Coastal Environment, MEDCOAST 03.</issue-title><source>Ravenna, Italy, Vol. 2</source>: <fpage>787</fpage>-<lpage>792</lpage>.</mixed-citation></ref><ref id="B107"><mixed-citation xmlns:xlink="http://www.w3.org/1999/xlink" xlink:type="simple"><person-group><name name-style="western"><surname>Partridge</surname><given-names>TR</given-names></name></person-group> (<year>1987</year>)<article-title> <italic>Spartina</italic> in New Zealand.</article-title><source>New Zealand Journal of Botany </source><volume>25</volume>: <fpage>567</fpage>-<lpage>575</lpage>.</mixed-citation></ref><ref id="B133"><mixed-citation xmlns:xlink="http://www.w3.org/1999/xlink" xlink:type="simple"><person-group><name name-style="western"><surname>Stapf</surname><given-names>O</given-names></name></person-group> (<year>1914</year>)<article-title> Townsend’s grass or ricegrass.</article-title><source>Proceedings of the Bournemouth Natural Science Society </source><volume>5</volume>: <fpage>76</fpage>-<lpage>82</lpage>.</mixed-citation></ref><ref id="B96"><mixed-citation xmlns:xlink="http://www.w3.org/1999/xlink" xlink:type="simple"><person-group><name name-style="western"><surname>Marchant</surname><given-names>CJ</given-names></name><name name-style="western"><surname>Goodman</surname><given-names>PJ</given-names></name></person-group> (<year>1969c</year>)<article-title> <italic>Spartina maritima</italic> (Curtis) Fernald.</article-title><source>Journal of Ecology </source><volume>57</volume>: <fpage>287</fpage>-<lpage>291</lpage>. doi: <ext-link ext-link-type="uri" xlink:href="http://dx.doi.org/10.2307/2258222" xlink:type="simple">10.2307/2258222</ext-link></mixed-citation></ref><ref id="B58"><mixed-citation xmlns:xlink="http://www.w3.org/1999/xlink" xlink:type="simple"><person-group><name name-style="western"><surname>Goodman</surname><given-names>PJ</given-names></name><name name-style="western"><surname>Braybrooks</surname><given-names>EM</given-names></name><name name-style="western"><surname>Lambert</surname><given-names>JM</given-names></name></person-group> (<year>1959</year>)<article-title> Investigations into ‘die-back’ in <italic>Spartina Townsendii</italic> AGG.: I. The present status of <italic>Spartina Townsendii</italic> in Britain.</article-title><source>Journal of Ecology </source><volume>47</volume>: <fpage>651</fpage>-<lpage>677</lpage>. doi: <ext-link ext-link-type="uri" xlink:href="http://dx.doi.org/10.2307/2257297" xlink:type="simple">10.2307/2257297</ext-link></mixed-citation></ref><ref id="B78"><mixed-citation xmlns:xlink="http://www.w3.org/1999/xlink" xlink:type="simple"><person-group><name name-style="western"><surname>Hubbard</surname><given-names>CE</given-names></name></person-group> (<year>1957</year>)<source> In report of British Ecological Society Symposium on <italic>Spartina</italic>. Journal of Ecology 45: 613.</source></mixed-citation></ref><ref id="B79"><mixed-citation xmlns:xlink="http://www.w3.org/1999/xlink" xlink:type="simple"><person-group><name name-style="western"><surname>Hubbard</surname><given-names>JCE</given-names></name></person-group> (<year>1965</year>)<article-title> <italic>Spartina</italic> marshes in Southern England: VI. Pattern of invasion in Poole Harbour.</article-title><source>Journal of Ecology </source><volume>53</volume>: <fpage>799</fpage>-<lpage>813</lpage>. doi: <ext-link ext-link-type="uri" xlink:href="http://dx.doi.org/10.2307/2257637" xlink:type="simple">10.2307/2257637</ext-link></mixed-citation></ref><ref id="B105"><mixed-citation xmlns:xlink="http://www.w3.org/1999/xlink" xlink:type="simple"><person-group><name name-style="western"><surname>Oliver</surname><given-names>FW</given-names></name></person-group> (<year>1925</year>)<article-title> <italic>Spartina townsendii</italic>: Its mode of establishment, economic uses and taxonomic status.</article-title><source>Journal of Ecology </source><volume>13</volume>: <fpage>74</fpage>-<lpage>91</lpage>. doi: <ext-link ext-link-type="uri" xlink:href="http://dx.doi.org/10.2307/2255557" xlink:type="simple">10.2307/2255557</ext-link></mixed-citation></ref><ref id="B67"><mixed-citation xmlns:xlink="http://www.w3.org/1999/xlink" xlink:type="simple"><person-group><name name-style="western"><surname>Harboard</surname><given-names>W</given-names></name></person-group> (<year>1949</year>)<article-title> <italic>Spartina townsendii:</italic> a valuable grass on tidal mudflats.</article-title><source>New Zealand Journal of Agriculture </source><volume>78</volume>: <fpage>507</fpage>-<lpage>508</lpage>.</mixed-citation></ref><ref id="B114"><mixed-citation xmlns:xlink="http://www.w3.org/1999/xlink" xlink:type="simple"><person-group><name name-style="western"><surname>Ranwell</surname><given-names>D</given-names></name></person-group> (<year>1967</year>)<article-title> World resources of <italic>Spartina townsendii</italic> (<italic>sensu lato</italic>) and economic use of <italic>Spartina</italic> marshland.</article-title><source>Journal of Applied Ecology </source><volume>4</volume>: <fpage>239</fpage>-<lpage>256</lpage>. doi: <ext-link ext-link-type="uri" xlink:href="http://dx.doi.org/10.2307/2401421" xlink:type="simple">10.2307/2401421</ext-link></mixed-citation></ref><ref id="B53"><mixed-citation xmlns:xlink="http://www.w3.org/1999/xlink" xlink:type="simple"><person-group><name name-style="western"><surname>Foucaud</surname><given-names>J</given-names></name></person-group> (<year>1894</year>)<article-title> Un nouveau <italic>Spartina</italic>.</article-title><source>Annales de la Société des Sciences Naturelles de la Charente-Maritime </source><volume>31</volume>: <fpage>8</fpage>-<lpage>9</lpage>.</mixed-citation></ref><ref id="B65"><mixed-citation xmlns:xlink="http://www.w3.org/1999/xlink" xlink:type="simple"><person-group><name name-style="western"><surname>Guénégou</surname><given-names>M</given-names></name><name name-style="western"><surname>Citharel</surname><given-names>J</given-names></name><name name-style="western"><surname>Levasseur</surname><given-names>J</given-names></name></person-group> (<year>1988</year>)<article-title> The hybrid status of <italic>Spartina anglica</italic> (Poaceae). Enzymatic analysis of the species and of the presumed parents.</article-title><source>Canadian Journal of Botany </source><volume>66</volume>: <fpage>1830</fpage>-<lpage>1833</lpage>. doi: <ext-link ext-link-type="uri" xlink:href="http://dx.doi.org/10.1139/b88-249" xlink:type="simple">10.1139/b88-249</ext-link></mixed-citation></ref><ref id="B116"><mixed-citation xmlns:xlink="http://www.w3.org/1999/xlink" xlink:type="simple"><person-group><name name-style="western"><surname>Raybould</surname><given-names>AF</given-names></name><name name-style="western"><surname>Gray</surname><given-names>AJ</given-names></name><name name-style="western"><surname>Lawrence</surname><given-names>MJ</given-names></name><name name-style="western"><surname>Marshall</surname><given-names>DF</given-names></name></person-group> (<year>1991</year>)<article-title> The evolution of <italic>Spartina anglica</italic> C. E. Hubbard (Gramineae): origin and genetic variability.</article-title><source>Biological Journal of the Linnean Society </source><volume>43</volume>: <fpage>111</fpage>-<lpage>126</lpage>. doi: <ext-link ext-link-type="uri" xlink:href="http://dx.doi.org/10.1111/j.1095-8312.1991.tb00588.x" xlink:type="simple">10.1111/j.1095-8312.1991.tb00588.x</ext-link></mixed-citation></ref><ref id="B52"><mixed-citation xmlns:xlink="http://www.w3.org/1999/xlink" xlink:type="simple"><person-group><name name-style="western"><surname>Ferris</surname><given-names>C</given-names></name><name name-style="western"><surname>King</surname><given-names>RA</given-names></name><name name-style="western"><surname>Gray</surname><given-names>AJ</given-names></name></person-group> (<year>1997</year>)<article-title> Molecular evidence for the maternal parentage in the hybrid origin of <italic>Spartina anglica</italic> C.E. Hubbard.</article-title><source>Molecular Ecology </source><volume>6</volume>: <fpage>185</fpage>-<lpage>187</lpage>. doi: <ext-link ext-link-type="uri" xlink:href="http://dx.doi.org/10.1046/j.1365-294X.1997.00165.x" xlink:type="simple">10.1046/j.1365-294X.1997.00165.x</ext-link></mixed-citation></ref><ref id="B11"><mixed-citation xmlns:xlink="http://www.w3.org/1999/xlink" xlink:type="simple"><person-group><name name-style="western"><surname>Ayres</surname><given-names>DR</given-names></name><name name-style="western"><surname>Strong</surname><given-names>DR</given-names></name></person-group> (<year>2001</year>)<article-title> Origin and genetic diversity of <italic>Spartina anglica</italic> (Poaceae) using nuclear DNA markers.</article-title><source>American Journal of Botany </source><volume>88</volume>: <fpage>1863</fpage>-<lpage>1867</lpage>. doi: <ext-link ext-link-type="uri" xlink:href="http://dx.doi.org/10.1046/j.1365-294x.1999.00679.x" xlink:type="simple">10.1046/j.1365-294x.1999.00679.x</ext-link></mixed-citation></ref><ref id="B21"><mixed-citation xmlns:xlink="http://www.w3.org/1999/xlink" xlink:type="simple"><person-group><name name-style="western"><surname>Baumel</surname><given-names>A</given-names></name><name name-style="western"><surname>Ainouche</surname><given-names>M</given-names></name><name name-style="western"><surname>Misset</surname><given-names>M</given-names></name><name name-style="western"><surname>Gourret</surname><given-names>J</given-names></name><name name-style="western"><surname>Bayer</surname><given-names>R</given-names></name></person-group> (<year>2003</year>)<article-title> Genetic evidence for hybridization between the native Spartina maritima and the introduced <italic>Spartina alterniflora</italic> (Poaceae) in South-West France: <italic>Spartina × neyrautii</italic> re-examined.</article-title><source>Plant Systematics and Evolution </source><volume>237</volume>: <fpage>87</fpage>-<lpage>97</lpage>. doi: <ext-link ext-link-type="uri" xlink:href="http://dx.doi.org/10.1007/s00606-002-0251-8" xlink:type="simple">10.1007/s00606-002-0251-8</ext-link></mixed-citation></ref><ref id="B81"><mixed-citation xmlns:xlink="http://www.w3.org/1999/xlink" xlink:type="simple"><person-group><name name-style="western"><surname>Hubbard</surname><given-names>CE</given-names></name></person-group> (<year>1978</year>)<source> Gramineae. (290) <italic>Spartina</italic> Schreb. In: Heywood AVH (Ed) Flora Europaea Notulae Systematicae ad Floram Europaeam spectantes no. 20. Botanical Journal of the Linnean Society 76: 384.</source></mixed-citation></ref><ref id="B122"><mixed-citation xmlns:xlink="http://www.w3.org/1999/xlink" xlink:type="simple"><person-group><name name-style="western"><surname>Saint-Yves</surname><given-names>A</given-names></name></person-group> (<year>1932</year>)<article-title> Monographia Spartinarum.</article-title><source>Candollea </source><volume>5</volume>: <fpage>19</fpage>-<lpage>100</lpage>.</mixed-citation></ref><ref id="B83"><mixed-citation xmlns:xlink="http://www.w3.org/1999/xlink" xlink:type="simple"><person-group><name name-style="western"><surname>Jovet</surname><given-names>P</given-names></name></person-group> (<year>1941</year>)<article-title> Notes systematiques et ecologiques sure les Spartines du Sud-Ouest.</article-title><source>Bulletin de la Société botanique de France </source><volume>88</volume>: <fpage>115</fpage>-<lpage>123</lpage>.</mixed-citation></ref><ref id="B34"><mixed-citation xmlns:xlink="http://www.w3.org/1999/xlink" xlink:type="simple"><person-group><name name-style="western"><surname>Chevalier</surname><given-names>A</given-names></name></person-group> (<year>1933</year>)<article-title> Nouvelles observations sur les <italic>Spartina</italic> et spécialement sur le <italic>Spartina Townsendi</italic>.</article-title><source>Bulletin de la Société botanique de France </source><volume>80</volume>: <fpage>779</fpage>-<lpage>788</lpage>.</mixed-citation></ref><ref id="B93"><mixed-citation xmlns:xlink="http://www.w3.org/1999/xlink" xlink:type="simple"><person-group><name name-style="western"><surname>Marchant</surname><given-names>CJ</given-names></name></person-group> (<year>1977</year>)<article-title> Hybrid characteristics in <italic>Spartina</italic> X <italic>neyrautii</italic> Fouc., a taxon rediscovered in northern Spain.</article-title><source>Botanical Journal of the Linnean Society </source><volume>74</volume>: <fpage>289</fpage>-<lpage>296</lpage>. doi: <ext-link ext-link-type="uri" xlink:href="http://dx.doi.org/10.1111/j.1095-8339.1977.tb01182.x" xlink:type="simple">10.1111/j.1095-8339.1977.tb01182.x</ext-link></mixed-citation></ref><ref id="B98"><mixed-citation xmlns:xlink="http://www.w3.org/1999/xlink" xlink:type="simple"><person-group><name name-style="western"><surname>McNeill</surname><given-names>J</given-names></name><name name-style="western"><surname>Barrie</surname><given-names>FR</given-names></name><name name-style="western"><surname>Burdet</surname><given-names>HM</given-names></name><name name-style="western"><surname>Demoulin</surname><given-names>V</given-names></name><name name-style="western"><surname>Hawksworth</surname><given-names>DL</given-names></name><name name-style="western"><surname>Marhold</surname><given-names>K</given-names></name><name name-style="western"><surname>Nicoloson</surname><given-names>DH</given-names></name><name name-style="western"><surname>Prado</surname><given-names>J</given-names></name><name name-style="western"><surname>Silva</surname><given-names>PC</given-names></name><name name-style="western"><surname>Skog</surname><given-names>JE</given-names></name><name name-style="western"><surname>Wiersema</surname><given-names>JH</given-names></name><name name-style="western"><surname>Turland</surname><given-names>NJ</given-names></name></person-group> (<role>Eds</role>) (<year>2006</year>)<source> International Code of Botanical Nomenclature (Vienna Code). Regnum Vegetabile 146. A.R.G. Gantner Verlag KG.</source></mixed-citation></ref><ref id="B115"><mixed-citation xmlns:xlink="http://www.w3.org/1999/xlink" xlink:type="simple"><person-group><name name-style="western"><surname>Raybould</surname><given-names>AF</given-names></name><name name-style="western"><surname>Gray</surname><given-names>AJ</given-names></name><name name-style="western"><surname>Lawrence</surname><given-names>MJ</given-names></name><name name-style="western"><surname>Marshall</surname><given-names>DF</given-names></name></person-group> (<year>1990</year>)<article-title> The origin and taxonomy of <italic>Spartina ×neyrautii</italic> Foucaud.</article-title><source>Watsonia </source><volume>18</volume>: <fpage>207</fpage>-<lpage>209</lpage>.</mixed-citation></ref><ref id="B82"><mixed-citation xmlns:xlink="http://www.w3.org/1999/xlink" xlink:type="simple"><person-group><name name-style="western"><surname>Hubbard</surname><given-names>J</given-names></name><name name-style="western"><surname>Grimes</surname><given-names>B</given-names></name><name name-style="western"><surname>Marchant</surname><given-names>C</given-names></name></person-group> (<year>1978</year>)<article-title> Some observations on the ecology and taxonomy of <italic>Spartina neyrautii</italic> and <italic>Spartina alterniflora</italic> growing in France and Spain and comparison with <italic>Spartina townsendii</italic> and <italic>Spartina anglica</italic>.</article-title><source>Documents Phytosociologiques </source><volume>2</volume>: <fpage>273</fpage>-<lpage>282</lpage>.</mixed-citation></ref><ref id="B75"><mixed-citation xmlns:xlink="http://www.w3.org/1999/xlink" xlink:type="simple"><person-group><name name-style="western"><surname>Hitchcock</surname><given-names>CL</given-names></name><name name-style="western"><surname>Cronquist</surname><given-names>A</given-names></name><name name-style="western"><surname>Ownbey</surname><given-names>M</given-names></name><name name-style="western"><surname>Thompson</surname><given-names>JW</given-names></name></person-group> (<year>1969</year>)<source> Vascular plants of the Pacific Northwest. Part 1: Vascular cryptogams, gymnosperms, and monocotyledons.</source><publisher-name>University of Washington Press</publisher-name>, <publisher-loc>Seattle and London</publisher-loc>, <lpage>914</lpage> pp.</mixed-citation></ref><ref id="B17"><mixed-citation xmlns:xlink="http://www.w3.org/1999/xlink" xlink:type="simple"><person-group><name name-style="western"><surname>Barkworth</surname><given-names>ME</given-names></name></person-group> (<year>2003</year>)<article-title> <italic>Spartina</italic> Schreb.</article-title> In: <person-group><name name-style="western"><surname>Barkworth</surname><given-names>ME</given-names></name><name name-style="western"><surname>Capels</surname><given-names>KM</given-names></name><name name-style="western"><surname>Long</surname><given-names>S</given-names></name><name name-style="western"><surname>Piep</surname><given-names>MB</given-names></name></person-group> (<role>Eds</role>). <issue-title>Flora of North America North of Mexico, Volume 25: Magnoliophyta: Commelinidae (in part): Poaceae, part 2.</issue-title><source>Oxford University Press</source>: <fpage>240</fpage>-<lpage>250</lpage>.</mixed-citation></ref><ref id="B85"><mixed-citation xmlns:xlink="http://www.w3.org/1999/xlink" xlink:type="simple"><person-group><name name-style="western"><surname>Kozloff</surname><given-names>EN</given-names></name></person-group> (<year>2005</year>)<source> Plants of western Oregon, Washington &amp; British Columbia.</source><publisher-name>Timber Press, Portland</publisher-name>, <publisher-loc>Oregon</publisher-loc>, <lpage>512</lpage> pp.</mixed-citation></ref><ref id="B140"><mixed-citation xmlns:xlink="http://www.w3.org/1999/xlink" xlink:type="simple"><person-group><name name-style="western"><surname>Williams</surname><given-names>G</given-names></name></person-group> (<year>2004</year>)<source> Discovery of a new salt marsh invasive to British Columbia, English cordgrass (<italic>Spartina anglica</italic> C.E. Hubb.) and management initiatives in 2003. Botanical Electronic News 324. <ext-link ext-link-type="uri" xlink:href="http://www.ou.edu/cas/botany-micro/ben/ben324.html" xlink:type="simple">http://www.ou.edu/cas/botany-micro/ben/ben324.html</ext-link> [accessed 17 Dec 2010] (Archived by WebCite® at <ext-link ext-link-type="uri" xlink:href="http://www.webcitation.org/5v3Kz4Nzl" xlink:type="simple">http://www.webcitation.org/5v3Kz4Nzl</ext-link>)</source></mixed-citation></ref><ref id="B23"><mixed-citation xmlns:xlink="http://www.w3.org/1999/xlink" xlink:type="simple"><person-group><name name-style="western"><surname>Benbrook</surname><given-names>R</given-names></name></person-group> (<year>2011</year>)<source><italic>Spartina</italic> grass: friend <italic>and</italic> foe? Sea Kayaker August 2011: 13-17.</source></mixed-citation></ref><ref id="B91"><mixed-citation xmlns:xlink="http://www.w3.org/1999/xlink" xlink:type="simple"><person-group><name name-style="western"><surname>Marchant</surname><given-names>AD</given-names></name></person-group> (<year>1968a</year>)<article-title> Evolution in <italic>Spartina</italic> (Gramineae): I. The history and morphology of the genus in Britain.</article-title><source>Journal of the Linnean Society (Botany) </source><volume>60</volume>: <fpage>1</fpage>-<lpage>24</lpage>. doi: <ext-link ext-link-type="uri" xlink:href="http://dx.doi.org/10.1111/j.1095-8339.1967.tb00076.x" xlink:type="simple">10.1111/j.1095-8339.1967.tb00076.x</ext-link></mixed-citation></ref><ref id="B40"><mixed-citation xmlns:xlink="http://www.w3.org/1999/xlink" xlink:type="simple"><person-group><name name-style="western"><surname>Daehler</surname><given-names>CC</given-names></name><name name-style="western"><surname>Strong</surname><given-names>DR</given-names></name></person-group> (<year>1997</year>)<article-title> Hybridization between introduced smooth cordgrass (<italic>Spartina alterniflora</italic>; Poaceae) and native California cordgrass (<italic>Spartina foliosa</italic>) in San Francisco Bay, California, USA.</article-title><source>American Journal of Botany </source><volume>84</volume>: <fpage>607</fpage>-<lpage>611</lpage>. doi: <ext-link ext-link-type="uri" xlink:href="http://dx.doi.org/10.2307/2445896" xlink:type="simple">10.2307/2445896</ext-link></mixed-citation></ref><ref id="B10"><mixed-citation xmlns:xlink="http://www.w3.org/1999/xlink" xlink:type="simple"><person-group><name name-style="western"><surname>Ayres</surname><given-names>D</given-names></name><name name-style="western"><surname>Garcia-Rossi</surname><given-names>D</given-names></name><name name-style="western"><surname>Davis</surname><given-names>H</given-names></name><name name-style="western"><surname>Strong</surname><given-names>D</given-names></name></person-group> (<year>1999</year>)<article-title> Extent and degree of hybridization between exotic (<italic>Spartina alterniflora</italic>) and native (<italic>Spartina foliosa</italic>) cordgrass (Poaceae) in California, USA determined by random amplified polymorphic DNA (RAPDs).</article-title><source>Molecular Ecology </source><volume>8</volume>: <fpage>1179</fpage>-<lpage>1186</lpage>. doi: <ext-link ext-link-type="uri" xlink:href="http://dx.doi.org/10.1046/j.1365-294x.1999.00679.x" xlink:type="simple">10.1046/j.1365-294x.1999.00679.x</ext-link></mixed-citation></ref><ref id="B12"><mixed-citation xmlns:xlink="http://www.w3.org/1999/xlink" xlink:type="simple"><person-group><name name-style="western"><surname>Ayres</surname><given-names>D</given-names></name><name name-style="western"><surname>Strong</surname><given-names>DR</given-names></name><name name-style="western"><surname>Baye</surname><given-names>P</given-names></name></person-group> (<year>2003</year>)<source><italic>Spartina foliosa</italic> – a common species on the road to rarity? Madroño 50: 209–213.</source></mixed-citation></ref><ref id="B8"><mixed-citation xmlns:xlink="http://www.w3.org/1999/xlink" xlink:type="simple"><person-group><name name-style="western"><surname>Anttila</surname><given-names>C</given-names></name><name name-style="western"><surname>King</surname><given-names>R</given-names></name><name name-style="western"><surname>Ferris</surname><given-names>C</given-names></name><name name-style="western"><surname>Ayres</surname><given-names>D</given-names></name><name name-style="western"><surname>Strong</surname><given-names>D</given-names></name></person-group> (<year>2000</year>)<article-title> Reciprocal hybrid formation of <italic>Spartina</italic> in San Francisco Bay.</article-title><source>Molecular Ecology </source><volume>9</volume>: <fpage>765</fpage>-<lpage>770</lpage>. doi: <ext-link ext-link-type="uri" xlink:href="http://dx.doi.org/10.1046/j.1365-294x.2000.00935.x" xlink:type="simple">10.1046/j.1365-294x.2000.00935.x</ext-link></mixed-citation></ref></ref-list></tp:taxon-treatment>
